# Supplementary material for: Effects of concentrated urine on complications and plasma creatinine: a prospective study in elective non-cardiac surgery patients
Source: Front Med (Lausanne). 2025 Nov 17;12:1662177. doi: 10.3389/fmed.2025.1662177 (PMC12665721; doi:10.3389/fmed.2025.1662177)
Supplement: SUPPLEMENTARY FILE 2 — All blood and urine chemistry (Page 1), arterial pressures (Page 2), and postoperative complications (Page 3). [file Table_2.XLSX]

## Sheet: data01
											Pre-surgery urine index				Preoperative laboratory data															Intraoperative data									Postoperative laboratory data（1 day）
				yrs	kg	m	kg/m^2			Cancer	grades	umol/L	no uints	mosmol/kg	g/L	g/L	g/L	g/L	g/L	g/L	g/L	U/L	U/L	umol/L	umol/L	mmol/L	mg/L	*10^9/L	mmol/L	ml	ml	ml	min	min	min	ml	ml
	Case number	Gender	ASA	Age	weight	height	BMI	disease	operation		Urine colour	Urine Cr	Specific gravity	Osmolality	TP	ALB	IgG	IgA	IgM	C3	C4	ALT	AST	Tb	Cr	BUN	CRP	WBC	Glu	output during sugery	urine out	blood loss	operation time	time in PACU	exubation time	Voluven	RBC/plasma	Epidural	TP	ALB	IgG	IgA	IgM	C3	C4	ALT	AST	Tb	Cr
	1	M	2	55	63	1.68	22.3214	orthopedics	Posterior cervical decompression	0	4	11060	1.084	0.824	69.1	39.2	12.66	2.32	1	1.07	0.22	31	16	32.1	65.5	4.15	0.3	7.61	4.41	1700	300	200	155	80	43	500	200
	2	M	2	39	80	1.83	23.8884	Thoracic surgery	Thoracoscopy assisted left upper lobectomy	1	2	10334	1.0153	0.582	76.1	45.6	9.85	2.51	1.49	1.56	0.51	28.1	18.1	18.4	82.1	4.01	13.14	8.81	5.14	2000	150	100	156	60	24	500
	3	F	2	65	60	1.64	22.3081	Thoracic surgery	Thoracoscopy assisted right upper lobectomy	0	1	637	1.0038	0.25	80.2	48.2	9.29	2.12	1.31	1.48	0.38	21.3	28.3	6.9	37.9	5.51	0.85	4.08	6.21	2000	300	50	173	65	20	500
	4	M	2	62	60	1.71	20.5191	orthopedics	total knee arthroplasty	0	1	5806	1.0075	0.39	67.6	40.1	9.19	2.15	0.64	1.38	0.43	15.6	18.4	14.2	77.2	5.28	1.09	6.09	5.44	1500	200	200	95	135	25	500			52.4	30.4	7.22	1.8	0.51	1.16	0.33	14.9	20.5	36.7	67.2
	5	F	3	64	48	1.5	21.3333	Gastrointestinal Lesions	Laparoscopic Sigmoid colon resection	0	1	1188.7	1.0074	0.455	70.6	37.5	13.16	3.33	1.11	1.23	0.32	8.1	16.7	7.6	57.3	4.55	2.87	4.69	4.34	2000	50	80	140	110	50	500			67.2	35	12.2	3.48	1.16	1.18	0.31	12.5	19	12.2	65.3
	6	F	1	58	55	1.55	22.8928	Thoracic surgery	Thoracoscopy assisted lobectomy	1	3	9451	1.0144	1.104	67.7	41	9.71	0.88	0.76	1.17	0.26	12.1	19.6	9.8	57.2	5.92	8.77	6.59	4.26	1000	500	100	95	45	20	500
	7	M	2	75	70	1.71	23.939	Gastrointestinal Lesions	Radical gastrectomy for gastric cancer	1	1	1595.9	1.0014	0.106	63.4	35.7	11.73	2.58	0.4	0.83	0.24	16.8	27.1	13.8	70.7	4.06	3.35	2.79	5.21	3500	500	50	230	60	27	500			48	27	9.49	2.15	0.34	0.67	0.17	24.1	33.8	18.9	96.7
	8	F	1	55	60	1.5	26.6667	Thoracic surgery	Thoracoscopy assisted lobectomy	1	1	2362	1.0061	0.028	79.1	44.7	14.24	1.48	0.96	1.57	0.36	24.5	28.9	10.3	48.9	2.59	2.55	3.33	4.93	2500	400	50	267	94	23	500
	9	M	2	56	60	1.62	22.8624	Lesions of the liver and gallbladder system	Laparoscopic resection of liver cancer	1	3	13143	1.0185	1.269	72.1	41.5	9.67	2.78	0.4	0.95	0.29	34.5	38.7	12.7	77.1	5.55	2.18	6.74	5.15	3320	900	200	325	65	27	500			59.2	36.3	8.81	2.5	0.36	0.81	0.21	155.9	180.4	28.9	68.5
	10	M	2	73	75	1.72	25.3515	Gastrointestinal Lesions	Laparoscopic radical resection of rectal cancer	1	4	10190.3	1.0158	0.804	73.6	43.1	11.25	3.61	0.78	1.19	0.32	76.6	46.1	28.7	60.4	6.9	0.49	3.97	5.84	3000	600	100	270	43	24	500			60.4	35.3	9.3	3	0.67	1.04	0.27	30.3	21.5	37.8	75.3
	11	M	2	48	93	1.8	28.7037	Lesions of the liver and gallbladder system	Laparoscopic splenectomy combined with cholecystectomy	0	3	10633	1.0147	0.88	73.4	42.9	11.13	2.31	1.36	1.32	0.31	39.2	25.1	11.2	73	3.82	2.28	7.47	4.79	2500	240	100	195	75	14	500			62.7	35.5	9.66	1.96	1.08	1.16	0.26	33.6	22.9	10.2	73.8
	12	F	1	40	48	1.5	21.3333	gynaecology	Laparoscopic removal of Uterine fibroid	0	1	4348	1.008	0.509	72.1	40.5	14.13	2.82	1.52	1.11	0.22	13	20.8	7.4	42.9	4.25	0.25	5.79	4.39	1000	200	20	80	56	17	500
	13	F	1	63	54	1.6	21.0937	Thoracic surgery	Thoracoscopy assisted right upper lobectomy	0	1	951	1.0027	0.119	68.3	42.4	8.79	1.43	1.23	1.13	0.37	42.4	31.8	10.4	47.3	4.37	0.28	3.95	5.47	2000	600	50	160	90	50	500
	14	F	2	75	45	1.52	19.4771	Gastrointestinal Lesions	Laparoscopic assisted radical gastrectomy for gastric cancer	1	1	1281.1	1.0023	0.0085	59.2	34.4	10.9	2.84	0.69	0.82	0.26	7.7	18.7	8.3	68.1	5	0.29	1.84	4.13	2000	80	100	165	85	55	500			43.7	23.3	8.02	2.15	0.53	0.55	0.16	12.5	24.9	6.4	69.9
	15	F	1	65	41	1.46	19.2344	orthopedics	Total hip replacement	0	1	1506	1.0032	0.144	73.3	43.2	11.71	2.67	0.91	1.03	0.32	12.5	19.1	9.9	51.4	5.35	0.31	3.82	4.67	1200	200	300	70	65	14	500			44	25.4	6.45	1.48	0.45	0.66	0.19	10.3	21	15.8	56.2
	16	M	1	56	82	1.7	28.3737	Gastrointestinal Lesions	Laparoscopic radical gastrectomy for gastric cancer	1	3	6692.2	1.0111	0.597	61.2	40.4	8.57	0.88	0.6	0.98	0.2	28.3	26.8	12.7	65.7	4.05	0.33	4.42	4.62	1500	80	100	260	100	20	500			54.3	34.3	7.04	0.75	0.51	1.03	0.22	42.4	36	40.5	73.6
	17	F	2	64	53	1.48	24.1965	gynaecology	Laparoscopic dissection of right Ovarian cyst	0	1	1690	1.0024	0.202	86.6	31.7	30.8	4.49	1.19	1.27	0.16	12.1	25.8	8.1	52.5	1.76	5.66	7.93	4.85	2470	700	200	225	65	30	500	470
	18	F	2	61	65	1.65	23.8751	orthopedics	Posterior lumbar interbody fusion with internal fixation	0	1	2617	1.0074	0.451	75.2	44.1	10.3	1.48	2.76	1.54	0.41	23.4	22.2	75.2	34.5	5.05	3.47	6.44	5.64	1700	200	100	130	110	7	500	200		57.3	34.4	7.1	1.06	1.9	1.26	0.36	17.3	20.6	6.6	39.8
	19	M	1	58	80	1.72	27.0416	orthopedics	total knee arthroplasty	0	1	3610	1.0056	0.223	60.3	34.3	10.84	2.29	0.58	1.33	0.37	10.7	13.5	9.1	85.9	5.38	14.08	5.53	4.9	1500	300	250	130	70	25	500
	20	F	2	65	46	1.58	18.4265	orthopedics	total knee arthroplasty	0	2	4645	1.147	0.902	79.9	38	19.2	2.85	1.11	1.38	0.3	20.4	23.3	4.1	58	8.14	1.28	6.18	5.41	2400	500	300	200	60	31	500			56.2	28.3	12.87	1.89	0.7	1.04	0.21	28.4	30.3	13	51.5
	21	M	1	62	65	1.78	20.5151	Gastrointestinal Lesions	Laparoscopic radical resection of rectal cancer	1	2	985305	1.0201	0.782	77.2	44.1	13.67	1.76	0.45	1.53	0.6	16.3	16.9	10.7	75.1	4.08	2.92	4.91	5.49	2000	220	50	175	95	17	500			64.9	37	11.39	1.55	0.39	1.27	0.35	12.4	15.6	10.4	67.1
	22	M	2	67	69	1.7	23.8754	Gastrointestinal Lesions	Laparoscopic radical resection of right colon cancer	1	6	2970	1.0217	0.853	66.3	39.7	8.4	2.31	0.73	1.33	0.38	42.3	51.1	20.4	78.2	3.14	3.04	4.86	5.2	3000	800	150	330	65	40				50.6	30.6	6.41	1.79	0.56	1.07	0.37	13.2	33.82	28.7	96
	23	F	2	70	41	1.5	18.2222	orthopedics	total knee arthroplasty	0	1	1850	1.0059	0.242	67.5	38.7	10.41	3.45	1.42	1.13	0.31	9.6	18.3	6.8	63.1	6.13	0.31	6.13	4.62	1500	300	50	120	70	21	500
	24	F	2	45	68	1.56	27.9421	gynaecology	Laparoscopic Hysterectomy	0	2	9708	1.0208	0.681	62.5	36.6	10.27	1.24	1.82	1	0.28	14.3	16.7	6.8	51.8	6.51	0.35	5.42	5.07	1600	100	50	163	42	20	500
	25	M	2	72	66	1.64	24.539	Gastrointestinal Lesions	Laparoscopic resection of straight sigmoid colon cancer	1	4	11163.4	1.0145	0.556	71.1	44.5	10.66	2.54	1.08	1.09	0.35	12.2	20.2	26	75.1	4.08	0.87	3.41	5.79	1500	100	200	130	45	14	500			57.8	33.9	8.96	2.1	0.86	0.92	0.3	9.9	15.6	17.3	81.6
	26	F	2	76	52	1.54	21.9261	orthopedics	Total hip replacement	0	1	4560	1.0109	0.413	67	42.5	7.47	1.6	0.57	0.89	0.24	12.1	23.7	16.7	75.4	5.15	0.37	4.61	6.67	1500	300	100	75	55	25	500
	27	M	2	71	70	1.7	24.2215	Gastrointestinal Lesions	Laparoscopic radical resection of rectal cancer	1	3	9838.4	1.0217	0.663	68.8	37.2	13.4	2.99	0.93	1.15	0.24	13.1	27	8.4	81.9	5.66	2.43	6.68	5.03	2500	500	50	130	75	35	500			58.5	30.7	11.03	2.58	0.84	1.01	0.24	11.8	22.6	7.6	86.8
	28	F	2	70	58	1.55	24.1415	Lesions of the liver and gallbladder system	Laparoscopic resection of liver cancer	1	1	2839	1.0078	0.328	75.4	41.3	12.07	4.04	2.08	1.19	0.11	37.6	46.4	11.1	53.7	5.52	5.38	4.74	6.03	1950	500	300	220	113	43	500	450		55.2	32.1	8.88	2.9	1.51	0.8	0.08	86.8	111	20.6	100
	29	F	1	64	57	1.56	23.4221	Thoracic surgery	Thoracoscopy radical resection of esophageal cancer	1	1	3488	1.0071	0.239	71.4	34	15.35	3.11	2.4	1.11	0.21	57.1	68.2	8	67.8	3.5	4.26	4.22	4.91	3500	1200	300	440	67	20	1000
	30	F	2	42	49	1.6	19.1406	Gastrointestinal Lesions	Laparoscopic abdominal exploration	0	4	8485	1.0181	0.857	68.8	40.3	10.5	2.06	0.18	1	0.32	9.7	17.1	9.1	59.7	5.69	0.37	5.86		1500	500	50	110	43	12
	31	F	2	71	50	1.54	21.0828	Gastrointestinal Lesions	Laparoscopic radical resection of rectal cancer	1	1	1575.3	1.0082	0.42	66.5	37.4	9.56	3.21	0.52	1.43	0.33	60.2	43.5	6.8	49.3	3.34	0.93	5.01	4.39	2000	500	50	150	100	42	500			63.3	34.6	9.39	3	0.5	1.54	0.31	49.7	37.3	9.7	50.8
	32	M	2	71	52	1.65	19.1001	Gastrointestinal Lesions	Laparoscopic radical gastrectomy for gastric cancer	1	1	1349.7	1.0029	0.118	62.1	38.5	7.91	4	0.69	1.12	0.33	77.2	56.6	9.8	62.3	3.77	0.47	5.35	4.82	2500	400	50	230	90	60	500
	33	M	2	65	80	1.73	26.7299	Gastrointestinal Lesions	Laparoscopic radical gastrectomy for gastric cancer	1	1	1272.4	1.0035	0.158	64.5	39.8	9.1	1.84	0.38	0.98	0.25	18	17.2	9.5	71.6	3.58	0.74	5.73	4.77	2000	100	100	208	40	12	500			61.1	37.8	8.9	1.76	0.4	0.94	0.27	46.2	39.7	19.8	61.7
	34	M	1	63	74	1.7	25.6055	orthopedics	total knee arthroplasty	0	1	1337	1.0019	0.097	69.4	41.7	10.51	2.92	0.96	1.11	0.3	11.6	23.2	11.7	76.2	4.2	1.83	6.58	4.94	1500	700	30	130	60	33	500
	35	F	2	75	46	1.45	21.8787	Thoracic surgery	Thoracoscopy assisted lobectomy	1	1	2062	1.0078	0.346	76.5	45.8	10.67	3.12	1.17	1.19	0.4	19.2	26.2	12.3	62.2	4.75	0.94	4.38	5.71	3000	600	100	225	70	23	500
	36	M	2	79	53	1.6	20.7031	Lesions of the liver and gallbladder system	Laparoscopic resection of liver cancer	1	4	9538	1.0105	0.397	72.5	43.1	10.86	3.65	0.51	0.95	0.23	40.9	71.6	22.8	75.4	4.96	0.77	3.78	5.66	2390	100	500	103	120	80	500	390		59.2	35.1	9.38	3.23	0.5	0.95	0.28	56.8	82	32.1	71.1
	37	M	2	53	65	1.65	23.8751	orthopedics	Total hip replacement	0	2	6776	1.0146	0.549	74.7	41.6	15.6	2.77	1.15	1.35	0.29	19	25.6	7.4	64.3	5.27	1.27	5.32	4.85	1800	300	30	130	40	14	500	800		52.9	29.4	10.19	1.76	0.64	1	0.24	12.2	20.6	9.2	73.4
	38	M	2	69	65	1.66	23.5883	Thoracic surgery	Thoracoscopy assisted lobectomy	1	1	3676	1.0059	0.247	57	36.6	7.42	1.82	0.68	0.99	0.27	13.6	14.8	9.8	88.3	7.59	2.26	4.42	4.87	1500	500	50	100	70	35	500
	39	F	1	61	51	1.55	21.2279	Thoracic surgery	Thoracoscopy left mediastinal tumor resection	1	3	13573	1.0184	0.673	68.9	39.8	1.59	3.14	1.12	1.09	0.27	19.3	21.6	11.6	60.6	4.67	0.39	4.57	4.22	1000	100	30	40	60	40	500
	40	F	2	75	55	1.5	24.4444	gynaecology	Bilateral appendectomy	0	1	2794	1.0056	0.244	72.9	40.1	12	2	1.02	1.14	0.37	18	20.5	10	76.9	7.28	2.66	5.93	5.87	1500	100	100	75	60	40	500
	41	M	2	81	53	1.7	18.3391	Thoracic surgery	Thoracoscopy assisted lobectomy	1	2	3708	1.012	0.495	63.4	34.4	11.73	2.62	0.9	1.08	0.25	17.6	23.5	4.7	71	5.92	2.88	7.93	4.91	2000	500	100	170	85	40	500			55.3	25.1	11.48	2.77	0.77	1.34	0.27	42.9	32.3	9.9	75.7
	42	M	2	62	53	1.65	19.4674	Lesions of the liver and gallbladder system	Laparoscopic resection of liver cancer	1	1	5458	1.0079	0.322	73.7	42.5	12.56	3.03	0.64	0.92	0.31	5.5	20.8	14.6	100.5	5.78	0.42	4.68	5.66	2200	200	450	105	100	40		200		55.2	30.7	10.71	2.43	0.5	0.74	0.27	78.9	194.1	15.1	84.3
	43	F	2	64	55	1.54	23.1911	Thoracic surgery	Thoracoscopy assisted lobectomy	1	1	2280	1.0075	0.347	81	44.8	16.12	2.46	0.92	1.3	0.33	20.4	25	11.2	44.5	5.04	1.13	4.14	5.68	1500	800	100	130	75	35	500
	44	F	2	49	63	1.65	23.1405	gynaecology	Laparoscopic Hysterectomy	1	1	1392	1.0039	0.145	65.9	40.5	10.81	1.06	0.5	0.97	0.25	17.8	15.4	13.5	52.1	4.68	0.49	5.55	4.42	1000	500	50	90	55	23
	45	M	2	84	60	1.55	24.974	Gastrointestinal Lesions	Laparoscopic radical resection of rectal cancer	1	1	3045.1	1.0067	0.299	64.5	32.9	12.35	2	0.85	1.12	0.28	21	24.6	12.6	75.7	3.46	21.15	5.65	4.68	2830	1000	60	200	60	50	500	330
	46	M	2	71	67	1.7	23.1834	Gastrointestinal Lesions	Laparoscopic ileocecal resection	1	1	1640.3	1.0038	0.166	69.4	40.7	12.08	1.16	0.48	1.17	0.35	22	21.8	13.6	67.6	4.41	1.67	5.02	4.41	1000	300	80	170	60	10	500			51.6	30.7	10.04	0.86	0.38	0.91	0.28	22.5	20.2	16.1	80.6
	47	F	2	49	39	1.48	17.805	Lesions of the liver and gallbladder system	Laparoscopic resection of liver cancer	1	1	1661	1.0054	0.218	68.7	39.9	12.02	2.68	1.66	0.89	0.17	18.6	24.8	18	56.9	4.14	0.61	3.5	5.37	2000	500	400	330	120	50				50.5	29.5	9.6	1.99	1.29	0.78	0.13	53.5	63.1	12.9	55
	48	M	1	56	70	1.72	23.6614	Thoracic surgery	Thoracoscopy assisted lobectomy	1	4	25468	1.0261	0.714	73.3	43.1	11.82	2.37	0.8	1.21	0.74	29.6	26.1	15.9	80.3	3.51	0.53	6.64	5.06	2000	600	100	160	60	15	500
	49	M	2	62	55	1.55	22.8928	Gastrointestinal Lesions	Laparoscopic radical resection of rectal cancer	1	1	6348.9	1.0161	0.71	58.3	37.1	8.18	1.43	0.79	0.95	0.34	21.4	18.8	8	66.9	4.02	0.41	21.06	4.04	2000	600	200	195	120	54	500			58.6	37.6	8.95	1.48	0.82	1.06	0.36	17.7	21.6	9	68.1
	50	F	2	77	50	1.58	20.0288	Lesions of the liver and gallbladder system	Pelvic lesion resection	0	1	3086	1.0087	0.362	61.1	33.2	11.32	2.11	5.4	0.85	0.21	15.7	23.2	6.6	51.6	3.71	0.45	3.22	4.56	1000	500	80	37	58	30				56.9	31.1	11.77	2.06	5.27	0.8	0.21	13.6	21.9	10.3	49.7
	51	F	2	71	68	1.61	26.2336	Gastrointestinal Lesions	Laparoscopic radical resection of rectal cancer		1	5058	1.108	0.389	70.1	41.7	8.1	1.71	0.8	1.44	0.23	26.5	28.2	7.6	52	7.45	3.17	7.27	5.24	2500	300	30	290	120	40	500			54.8	33.4	7.14	1.55	0.68	1.34	0.27	203.5	216.4	6.6	58.6
	52	M	2	65	62	1.65	22.7732	orthopedics	Total hip replacement		1	3455	1.0092	0.319	74.3	42.3	14.82	1.81	0.93	1.19	0.38	17.1	22.8	7.4	61.7	4.5	1.08	6.06	4.86	1750	400	200	160	75	45		250
	53	M	1	68	46	1.6	17.9687	Gastrointestinal Lesions	Laparoscopic radical resection of rectal cancer		2	3500.1	1.0078	0.383	61.8	32.5	12.31	2.51	1.29	0.93	0.36	9.4	17	3.4	67.2	6.6	3.86	4.94	4.82	1500	100	60	100	80	44	500			51.5	28.3	10.46	2.23	1.06	0.9	0.31	8	15.9	13	68
	54	F	1	47	60	1.62	22.8624	gynaecology	Laparoscopic Hysterectomy		1	2608	1.0064	0.215	66.5	42.1	10.59	1.34	1.85	1.08	0.33	17.9	19	15.8	54.1	3.17	0.82	5.49	4.86	1000	500	30	100	45	25	500
	55	F	1	40	75	1.62	28.578	gynaecology	Laparoscopic Hysterectomy		3	20522	1.0205	0.717	63.5	36.2	13.71	2.29	1.04	1.17	0.29	25.6	25.1	5.4	58.1	4.26	1.27	7.83	4.98	1500	150	20	140	30	5	500
	56	F	2	85	60	1.6	23.4375	Gastrointestinal Lesions	Laparoscopic radical resection of colon cancer		3	4245	1.007	0.403	62.1	34.4	10.34	2.43	0.6	1.05	0.33	11.2	20.9	17.7	88.2	5.56	4.34	3.71	4.77	2500	300	80	300	60	25	500
	57	M	1	63	53	1.65	19.4674	Thoracic surgery	Thoracoscopy assisted lobectomy		1	2360	1.0066	0.303	68.6	38.1	15.14	2.19	0.34	0.63	0.24	19.3	30.8	8.2	52.8	7.54	0.25	4.74	5.13	1500	900	100	160	45	14	500
	58	F	2	82	49	1.55	20.3954	Gastrointestinal Lesions	Laparoscopic resection of straight sigmoid colon cancer		2	5944.1	1.0119	0.521	67.1	35.6	10.87	4	1.47	1.13	0.52	8.7	21.9	10.7	65.7	3.58	10.5	5.01	4.53	2470	600	50	250	70	40	500	470		54.8	30.8	9.52	2.95	1.1	0.87	0.36	9.3	19	7.1	63.2
	59	F	1	65	50	1.6	19.5312	Thoracic surgery	Thoracoscopy assisted lobectomy		1	3047	1.0071	0.256	66.8	41	10.42	2.23	1.48	0.92	0.39	9.6	14.9	14.3	67	3.99	0.42	5.03	4.71	1500	300	20	50	100	60	500
	60	M	1	61	91	1.72	30.7599	orthopedics	total knee arthroplasty		3	10596	1.0144	0.622	60.9	38.7	7.59	1.32	0.81	1.18	0.35	49.4	33.6	14.5	69.9	3.72	4.42	6.97	5.66	1000	100	50	150	50	10	500			58.8	36.7	6.84	1.28	0.72	1.18	0.36	62.1	34.1	31	82
	61	F	2	89	50	1.54	21.0828	orthopedics	Artificial femoral head replacement		1	1236	1.0055	0.366	68.3	34.5	15	3.99	1.22	1.28	0.3	13.4	49.9	22.1	41.1	3.87	8.51	4.06	5.49	1500	500	150	120	70	20	500
	62	F	2	70	50	1.65	18.3655	Thoracic surgery	Thoracoscopy assisted lobectomy		1	901	1.0059	0.297	69.3	41.5	12.72	3.46	0.99	0.95	0.34	16.8	20.1	8.1	58.7	3.23	0.51	5.04	5.26	2000	500	300	260	75	50	500
	63	F	1	47	62	1.65	22.7732	gynaecology	Laparoscopic Hysterectomy		1	9036	1.0114	0.463	64.3	36	14	3.33	1.06	0.96	0.22	10.8	15.9	8.6	57.7	5.63	0.82	3.7	4.97	1000	100	20	80	45	30				66.4	35.6	13.83	3.45	1.13	1.09	0.23	12	22	18.3	52.5
	64	F	2	72	48	1.51	21.0517	Gastrointestinal Lesions	Laparoscopic radical gastrectomy for gastric cancer		2	7117.6	1.0109	0.376	57.1	28.7	13.31	1.21	1.13	1.12	0.19	9.7	14.6	5.2	50.2	4.92	0.88	8.28	3.47	2000	50	60	180	90	17	500			54.6	29.9	11.03	1.02	0.91	1.22	0.2	27.6	42.2	14.2	51.2
	65	F	2	75	53	1.56	21.7784	Thoracic surgery	Thoracoscopy assisted lobectomy		1	3442	1.0086	0.375	71.9	41.2	14.53	2.3	0.66	1.18	0.31	13.5	16.1	9	65.6	6.6	0.68	5.14	5.23	2500	800	60	145	70	20	500
	66	F	1	43	65	1.58	26.0375	Gastrointestinal Lesions	Laparoscopic radical resection of rectal cancer		1	1425.3	1.0032	0.161	71.9	41.7	12.05	2.04	1.38	1.28	0.38	15.1	17.5	5.1	67.6	3.81	3.14	3.28	4.89	1000	500	100	270	55	10				56.5	33.4	9.46	1.66	1.09	1.09	0.33	11.1	11.6	7.2	63
	67	M	1	57	65	1.7	22.4913	Thoracic surgery	Thoracoscopy assisted lobectomy		1	2792	1.0051	0.202	72.2	42.7	11.59	1.62	1.27	1.54	0.28	25.2	29.1	15.2	71.8	7.71	0.55	4.55	5.43	2500	600	80	210	55	40	500
	68	F	1	44	65	1.67	23.3067	gynaecology	Laparoscopic Hysterectomy		3	14148	1.0169	0.657	65.7	36.4	12.64	2.81	1.03	1.09	0.42	9.8	14	7.4	48.8	4.05	0.47	5.5	4.71	1500	50	30	130	45	25
	69	F	1	39	67	1.61	25.8478	gynaecology	Laparoscopic removal of Uterine fibroid		1	2095	1.0063	0.308	78.3	42.3	16.98	2.11	0.98	1.36	0.27	11.4	16	5.3	45.9	3.49	2.05	6.97	5.06	1000	400	30	80	60	25
	70	F	2	50	52	1.55	21.6441	gynaecology	Laparoscopic Hysterectomy		4	26668	1.0241	0.679	77.1	42.6	13.99	1.65	1.21	1.29	0.23	20.9	20.5	10.3	47.1	7.53	1.93	9.89	4.91	1000	30	20	75	105	70
	71	M	1	59	60	1.65	22.0386	Gastrointestinal Lesions	Pelvic lesion resection		1	2804	1.004	0.18	64.6	39.2	9.39	2.86	0.23	1.48	0.35	18.5	23.4	5.1	70.7	4.2	10.28	6.2	3.91	2500	1000	100	210	115	20	500			49.9	29.5	6.23	2.18	0.18	1.23	0.3	10.9	15.1	7.6	59.4
	72	F	1	24	43	1.63	16.1843	gynaecology	Laparoscopic removal of Uterine fibroid		1	2036	1.0041	0.177	79.7	45.8	14.07	2.82	1.43	0.89	0.13	10.2	17.7	15.4	58.2	5.62	0.27	4.11	4.78	1000	400	30	128	70	30	500
	73	F	2	70	50	1.52	21.6413	gynaecology	Laparoscopic total hysterectomy		1	4328	1.009	0.338	66.7	40.1	10.96	4.23	0.96	1.22	0.34	13.8	20	4.3	54.2	3.82	1.18	5.95	4.8	1500	500	100	105	55	25	500
	74	F	1	38	51	1.58	20.4294	gynaecology	Laparoscopic removal of Uterine fibroid		1	860	1.0024	0.108	78.4	45.6	14.67	1.57	2.23	1.38	0.35	16	20.6	10.6	57.4	3.66	0.33	6.5	4.75	1500	800	120	50	70	33	500
	75	F	3	72	45	1.5	20	Lesions of the liver and gallbladder system	Laparoscopic splenectomy combined with cholecystectomy		2	3787	1.0108	0.365	67	33.7	19.95	0.21	0.49	0.9	0.18	9.3	13.5	12	39.2	3.3	2.47	4.49	4.51	1500	400	200	155	70	40	500			72.1	33.6	29.22	0.5	0.43	0.82	0.15	23	63.7	7.4	32
	76	M	3	75	52	1.71	17.7832	Gastrointestinal Lesions	Laparoscopic assisted radical gastrectomy for gastric cancer		1	2416.6	1.0032	0.152	65.9	39	10.27	2.18	0.97	1.23	0.33	18.8	28.3	12.5	112.8	6.08	5.35	4.03	4.96	2500	600	80	220	52	30	500			49.8	29.1	8.73	1.73	0.86	0.9	0.26	29.8	47.1	19	137.1
	77	F	1	39	57	1.6	22.2656	gynaecology	Laparoscopic removal of Uterine fibroid		1	5273	1.0093	0.29	77.5	44.7	13.29	2.17	1.46	1.3	0.4	9.2	19.6	4.6	44.8	3.18	0.11	4.13	5.14	1000	30	10	30	55	30	500
	78	F	1	41	53	1.55	22.0604	gynaecology	Laparoscopic removal of Uterine fibroid		3	12462	1.0154	0.44	61.4	38.7	11.52	1.7	0.9	0.91	0.27	45.8	29.6	10.4	37.7	3.25	0.36	4.7	4.55	1000	100	5	90	60	24	500
	79	F	1	57	64	1.5	28.4444	Lesions of the liver and gallbladder system	Laparoscopic common bile duct lithotomy		3	12152	1.0176	0.708	69.3	41	10.91	3.07	0.76	1.38	0.27	34.6	31.6	4.8	54.5	6.23	1.57	5.69	4.67	2000	600	100	210	135	50	500			69.3	41	10.41	3.07	0.76	1.38	0.27	34.6	31.6	4.8	47.4
	80	F	2	56	59	1.62	22.4813	Thoracic surgery	Thoracoscopy assisted lobectomy		1	1518	1.0056	0.226	74.1	46.7	12.01	2.91	1.24	1.21	0.28	25.1	26.4	192	49.2	6.33	0.33	6.03	4.43	2000	50	50	195	75	17	500
	81	F	2	75	46	1.53	19.6506	Gastrointestinal Lesions	Radical gastrectomy for gastric cancer		1	2250.5	1.0044	0.195	60.4	33.2	10.15	3.46	1.26	1.2	0.35	8.7	13	4.9	70.3	4.76	2.7	6.72	5.65	2000	500	80	210	75	30	500
	82	M	1	52	56	1.65	20.5693	Thoracic surgery	Thoracoscopy assisted lobectomy		1	3320	1.0043	0.172	68.5	43.8	8.09	1.66	0.52	1.05	0.28	19.7	18.5	8.2	64.2	5.04	0.34	4.66	5.49	1500	300	30	140	50	14	500
	83	F	1	42	61	1.59	24.1288	gynaecology	Laparoscopic Hysterectomy		4	18070	1.0283	0.809	71.4	44.2	11.52	1.7	1.39	0.81	0.25	11.2	15.3	13	48.5	3.46	0.18	5.12	5.12	1000	30	20	95	60	27	500
	84	F	2	85	42	1.45	19.9762	Gastrointestinal Lesions	Laparoscopic radical resection of colon cancer		2	3907.3	1.01	0.472	62.3	33.3	12.7	2.59	2	1.09	0.36	6.7	18.6	7.5	46.1	4.25	1.67	4.54	4.24	2000	300	100	150	30	7	500
	85	M	1	52	74	1.7	25.6055	Thoracic surgery	Wedge resection of left upper lung under Thoracoscopy		3	12042	1.0148	0.459	67.5	43.9	8.43	1.26	0.57	1.2	0.26	32.8	28.2	7.3	63.9	7.05	1.62	8.49	5.05	1000	50	30	75	55	15	500
	86	F	1	63	53	1.64	19.7055	Gastrointestinal Lesions	Laparoscopic radical resection of rectal cancer		1	3478.3	1.0066	0.271	69.4	43.7	9.64	2	0.94	0.85	0.2	9.7	13.8	24.2	46	3.55	0.22	3.69	5.53	1500	100	60	120	95	35	500			52.8	33.7	7.53	1.67	0.73	0.77	0.18	8.1	10.7	37.8	51.5
	87	F	2	66	55	1.58	22.0317	Gastrointestinal Lesions	Laparoscopic radical resection of colon cancer		1	4160	1.0081	0.401	63.2	35.9	12.54	1.88	0.81	1.09	0.25	16.1	24.2	8.7	55.5	2.61	0.47	3.54	4.82	2330	150	50	250	90	45	500			55.9	31.3	11.33	1.94	0.73	1.03	0.22	18.4	23.7	15.4	58.3
	88	F	1	56	70	1.65	25.7117	Thoracic surgery	Thoracoscopy radical resection of lung cancer		1	5219	1.0101	0.421	72.7	43.1	12.24	3.1	0.66	1.33	0.34	54.8	40.5	11.9	67.1	4.41	4.32	3.38	5.41	1500	200	150	120	90	20	500
	89	F	2	72	55	1.63	20.7008	Thoracic surgery	Thoracoscopy right upper lobectomy		1	4970	1.0088	0.331	70.2	41	11.9	1.29	0.6	1.04	0.26	12.2	22.3	9.9	69.2	6.38	0.23	5.82	5.68	2000	300	50	150	100	55	500
	90	M	1	72	68	1.74	22.46	Gastrointestinal Lesions	Laparoscopic radical gastrectomy for gastric cancer		1	2806.4	1.005	0.241	55.8	33.6	9.96	1.63	0.28	1.06	0.34	9.4	16	5.2	64.3	4.96	1.07	4.07	4.36	3500	300	70	315	70	26	500
	91	F	1	47	44	1.5	19.5556	gynaecology	Total hysterectomy		1	3272	1.0063	0.239	76.1	40.6	15.76	3.2	1.52	1.08	0.47	12.6	20.6	7.7	51.8	3.22	0.83	4.7	4.97	1500	1000	100	120	40	18	500
	92	M	2	74	46	1.65	16.8962	Thoracic surgery	Wedge resection of left upper lung under Thoracoscopy		2	8541	1.0193	0.694	66.5	37.8	14	2.61	1.04	0.95	0.29	20.4	33.3	6.2	66.3	5.51	2.97	3.61		1500	400	100	100	95	50	500			56.6	30.9	11.63	2.16	0.89	0.91	0.24	58.3	52.4	9.7	70.5
	93	F	1	37	66	1.6	25.7812	gynaecology	Laparoscopic removal of Uterine fibroid		2	6373	1.0094	0.349	72.6	43	12.35	2.38	1.32	1.2	0.35	26.2	21.3	8.7	49.6	4.86	1.11	8.47	4.71	1000	100	50	55	40	7	500
	94	M	1	63	73	1.65	26.8136	Pancreaticoduodenum	Laparoscopic resection of the body and tail of the pancreas		1	3337	1.0063	0.318	72.2	39.7	10.59	10.54	0.51	1.1	0.19	21.1	16.1	12.7	92.3	5.99	0.25	6.86	5.3	2700	420	80	285	100	70	500			69.3	37.6	9.79	8.43	0.48	1.1	0.2	62.6	46.5	11	92.3
	95	F	1	53	60	1.6	23.4375	Thoracic surgery	Thoracoscopy left mediastinal tumor resection		1	2526	1.0061	0.297	66.6	41.6	8.97	4.63	0.64	1.09	0.32	11.7	19.1	11.4	52.5	4.14	0.19	3.65	3.94	1000	300	50	80	50	10	500
	96	M	1	64	72	1.74	23.7812	Gastrointestinal Lesions	Laparoscopic resection of straight sigmoid colon cancer		1	3380.2	1.0035	0.128	72.9	41.9	12.11	2.25	1.82	1.29	0.42	16.4	23.6	8.2	97.8	5.2	11.78	6.09	4.51	3000	400	30	240	90	25	500
	97	M	1	62	65	1.69	22.7583	Thoracic surgery	Thoracoscopy radical resection of right lung cancer		3	7482	1.0097	0.441	68.6	45.8	10.28	3.36	0.67	0.93	0.24	24.3	23.2	16.7	75.4	5.73	0.56	5.24	4.71	1500	200	20	210	120	40	500
	98	M	1	53	63	1.74	20.8086	Thoracic surgery	Thoracoscopy assisted lobectomy		4	30413	1.0226	0.745	64.5	36.8	12.45	2.24	0.96	0.84	0.12	28.5	20.5	7.8	65.5	5.51	0.13	4.65		2000	200	100	150	90	15	500
	99	M	1	45	69	1.7	23.8754	neurosurgery	Cranial nerve microvascular decompression surgery		2	8297	1.0079	0.377	65	42.4	8.1	1.68	0.6	0.91	0.33	14.9	17.9	6.5	82	4.92	0.41	6.52	4.77	2000	500	50	285	75	37	500			53.4	35.3	6.22	1.37	0.49	0.88	0.32	14.1	15.8	9.5	82
	100	F	2	71	58	1.6	22.6562	orthopedics	Total hip replacement		1	1744	1.0059	0.248	76.8	41.7	15.53	1.93	0.87	1.36	0.4	9.3	14.7	10.6	52.3	4.12	2.25	4.66	5.48	2200	250	300	80	70	40	500	200		52	28.8	9.64	1.27	0.53	1.07	0.32	10	16.6	15.5	51
	101	M	2	59	73	1.73	24.3911	Gastrointestinal Lesions	Laparoscopic assisted radical gastrectomy for gastric cancer		1	2713	1.0034	0.152	53.3	35.6	6.25	1.35	0.51	0.95	0.33	15.8	14.8	9.7	72.4	5.1	0.37	4.12	5.1	3000	800	60	310	130	50	500			53.8	35	5.79	1.39	0.53	1.04	0.3	60.1	41.3	17.5	66
	102	M	1	66	56	1.67	20.0796	Gastrointestinal Lesions	Laparoscopic radical resection of rectal cancer		1	1814.3	1.004	0.151	59.7	37.7	9.22	1.03	0.58	0.96	0.29	12.9	19.8	11.2	62.5	3.99	0.63	5.34	5.21	2500	400	20	305	90	35	500			51.9	32.2	6.98	0.81	0.5	0.93	0.29	10.2	16.8	22.1	70.4
	103	M	1	66	70	1.76	22.5981	Gastrointestinal Lesions	Laparoscopic radical resection of colon cancer		1	2025.2	1.0057	0.198	63.2	38	11.01	1.41	0.54	0.8	0.35	26.4	36.7	13.8	64.1	4.61	0.91	5.42	5.56	2000	1000	100	190	45	25	500			51.2	30.5	8.69	1.24	0.49	0.95	0.32	28.9	31.4	21.7	77.9
	104	M	3	81	57	1.53	24.3496	Gastrointestinal Lesions	Radical gastrectomy for gastric cancer		3	5713.2	1.0099	0.48	55.1	28.4	11.7	2.82	1.27	1.06	0.27	10.7	15.6	3.7	77.8	3.77	17.03	6.09	5.88	3040	900	200	240	30	15	500	540		46.7	23.9	9.45	2.25	1.11	0.95	0.22	36.9	70.8	9.3	71.4
	105	F	3	70	71	1.6	27.7344	Thoracic surgery	Thoracoscopy assisted lobectomy		3	3748	1.0124	0.408	75.2	41.3	15.48	2.82	1.93	1.45	0.51	36.4	26.3	7	58.3	5.49	3.61	8.29	4.87	2000	150	60	170	25	10	500
	106	F	2	67	55	1.53	23.4952	Gastrointestinal Lesions	Laparoscopic resection of gastrointestinal tumors		1	2329	1.0047	0.2	72.6	41.3	15.59	2.04	1.74	1.19	0.35	12.1	16.1	7.8	48.4	3.82	0.5	4.53	5.38	1000	300	20	45	50	20				62.1	35	13.8	1.88	1.54	1.07	0.33	9.9	15.4	11.2	51.8
	107	M	1	56	64	1.7	22.1453	Thoracic surgery	Thoracoscopy thymectomy		2	13847	1.012	0.695	68.7	38	14.04	3.98	1.39	1.08	0.3	76.2	38.5	9	69.2	5.24	1.12	10.4	5.03	2500	250	200	240	100	40	500			56.9	30.8	11.2	3.12	1.16	1.05	0.28	63.3	19.5	10.6	99.4
	108	F	2	75	54	1.58	21.6311	Gastrointestinal Lesions	Radical gastrectomy for gastric cancer		3	6737.5	1.0093	0.404	62.6	29.8	18.72	0.92	0.67	1.13	0.22	8.8	13.4	17.7	53.7	4.03	0.71	3.41	6.1	1900	700	80	160	60	20	500	400
	109	F	2	48	61	1.58	24.4352	Thoracic surgery	Wedge resection of right lower lung under Thoracoscopy		4	11524	1.0168	0.592	72.4	43.7	11.83	1.6	1.11	1.15	0.3	16.7	20.3	5.4	53.4	3.1	1.54	4.21	4.41	1500	200	20	76	90	55	500
	110	M	2	76	69	1.68	24.4473	Gastrointestinal Lesions	Laparoscopic assisted radical gastrectomy for gastric cancer		1	3699.8	1.0172	0.301	65.6	39.1	10.64	4.87	0.37	1.12	0.29	28	31.9	13.99	84.7	3.41	0.6	5.11	5	2300	700	100	235	85	30	500			53.9	30.7	9.21	4.2	0.32	0.93	0.25	28.5	37.5	23.1	73
	111	F	1	52	52	1.5	23.1111	Lesions of the liver and gallbladder system	Laparoscopic resection of liver cancer		1	4246	1.0052	0.298	75.3	43.3	13.04	1.6	0.65	1.44	0.4	39	30.2	17	64.2	3.77	3.25	6.22	5.92	1500	50	120	144	60	15	500			64.3	38.4	12.28	1.49	0.64	1.22	0.38	113.6	112.9	21.4	58.1
	112	F	1	44	68	1.61	26.2336	gynaecology	myomectomy		1	7981	1.0076	0.434	68.9	42.6	10.38	1.61	1.14	1.03	0.22	15.3	14.1	6.6	59.2	3.43	0.89	3.63	4.94	1000	400	15	76	42	23	500
	113	F	1	67	52	1.55	21.6441	Gastrointestinal Lesions	Laparoscopic radical resection of colon cancer		1	3241.2	1.0082	0.458	64.4	37.9	10.29	2.62	0.49	1.11	0.19	15.8	21.9	4	61	4.07	2.35	5.85	5	2500	600	100	170	104	50	500			64.3	38.3	10.43	2.68	0.72	1.27	0.29	18.5	23.5	18.2	56.8
	114	F	1	50	51	1.55	21.2279	Gastrointestinal Lesions	Laparoscopic assisted radical gastrectomy for gastric cancer		1	1493.9	1.0038	0.155	60	36.7	9.54	3.28	0.78	1.04	0.42	16.4	19.1	7.4	62.3	5.69	0.33	4.51	4.97	1500	600	100	196	90	38	500			55.6	32.9	8.4	3.09	0.74	0.96	0.41	25	27.8	11.5	52.5
	115	F	2	68	48	1.47	22.213	Thoracic surgery	Thoracoscopy assisted lobectomy		1	2629	1.0066	0.298	76.7	43.3	13.59	2.22	0.98	1.59	0.39	52	29.3	6.5	42.6	4.56	1.02	6.35	6.03	2500	1000	100	270	55	23	500
	116	M	2	74	70	1.72	23.6614	Gastrointestinal Lesions	Laparoscopic radical resection of colon cancer		2	3034.3	1.0071	0.3	71	39.2	14.53	4.51	0.31	1.12	0.37	27.4	21.1	18.5	80.7	4.61	0.73	4.91	5.13	2500	600	100	198	52	22	500			56.8	31.3	11.85	3.61	0.27	0.94	0.3	14.8	19.8	19.8	86.2
	117	M	2	59	60	1.6	23.4375	Lesions of the liver and gallbladder system	Laparoscopic splenectomy combined with cholecystectomy		2	2012	1.0032	0.135	67.3	43.9	9.61	1.25	0.72	0.91	0.22	19.5	15.2	10.8	72.4	4.69	0.21	5.68	5.17	1750	300	220	132	75	42	500	250		52.3	33.4	7.23	1	0.56	0.76	0.22	24.4	23.8	10.9	79.1
	118	M	2	71	77	1.65	28.2828	Thoracic surgery	Thoracoscopy assisted lobectomy		4	7789	1.0147	0.552	64	39.9	11.37	1.75	0.72	0.89	0.25	22	22.8	15	74.4	4.24	0.8	6.32	5.22	2000	80	100	140	85	33	500
	119	M	2	64	54	1.7	18.6851	Gastrointestinal Lesions	Radical gastrectomy for gastric cancer		4	5829.9	1.0084	0.45	58.6	34.7	9.39	1.62	0.63	1.04	0.32	37.9	24.7	16.5	58.9	4.23	0.78	5.18	4.63	2000	200	150	202	83	30	500			44.9	25.4	7.09	2.48	2.12	0.76	0.14	16.7	28.7	16.3	67.9
	120	F	1	41	52	1.6	20.3125	gynaecology	Laparoscopic removal of Uterine fibroid		2	6532	1.0108	0.43	73.3	41.6	13.27	1.68	1.18	1.23	0.21	9.8	14.5	5.3	50.2	3.48	0.47	7.49	5.22	1500	200	20	137	33	8	500
	121	F	1	59	60	1.6	23.4375	Thoracic surgery	Thoracoscopy assisted lobectomy		1	6570	1.0088	0.444	68.8	41.9	10.8	2.43	1.52	1.03	0.35	16.9	21	10.7	58.7	4.91	0.31	6.47	4.6	2000	300	50	130	62	23	500
	122	M	2	68	92	1.7	31.8339	orthopedics	total knee arthroplasty		2	5774	1.0104	0.388	62.7	37.5	10.45	2.73	1.1	0.93	0.33	31.8	28.2	8.3	73.8	5.26	0.74	4.34	5.19	1500	30	70	130	70	47	500			55.5	32.9	8.59	2.35	0.93	0.96	0.35	21.4	25.4	11.9	91.3
	123	M	2	50	62	1.74	20.4783	Gastrointestinal Lesions	Laparoscopic radical resection of rectal cancer		3	4564.4	1.0119	0.375	59.4	35.1	10.23	0.79	0.34	1.04	0.28	37.8	28.9	3.8	62.1	3.41	0.35	3.77	5.04	2500	550	50	191	30	13	500			55.9	33.7	9.41	0.76	0.47	1.03	0.36	41.3	26.4	15.8	62.9
	124	M	1	57	50	1.72	16.901	Gastrointestinal Lesions	Laparoscopic radical resection of rectal cancer		1	1797.6	1.0048	0.171	60.9	35.5	10.07	1.8	0.92	1.01	0.27	10.4	11.8	12	61.4	4.04	0.9	7.42	4.73	2500	500	100	195	33	10	500			50.5	29	7.77	1.44	0.64	0.96	0.24	10.7	12.9	11.5	69.7
	125	M	2	73	74	1.63	27.852	Thoracic surgery	Thoracoscopy assisted lobectomy		1	2196	1.0039	0.153	69.8	37.6	14.91	2.78	2.38	0.85	0.33	7	12.7	12.6	88.7	5.59	3.06	7.54	5.57	2000	500	80	180	45	10	500
	126	M	2	71	76	1.63	28.6048	Lesions of the liver and gallbladder system	Laparoscopic resection of liver cancer		1	2888.2	1.0033	0.24	67.8	38.7	12.25	2.84	1.11	1.22	0.22	19.6	21.3	10.3	69.2	7.34	3.68	4.95	5.45	2200	410	80	123	75	20	500	200		64.3	38.7	11.75	2.8	1.09	1.21	0.21	124.9	99.9	13.9	72
	127	M	2	74	57	1.75	18.6122	Gastrointestinal Lesions	Laparoscopic assisted radical gastrectomy for gastric cancer		2	4952.7	1.0055	0.209	60.9	34.7	12.04	2.94	0.74	0.91	0.35	21.7	14.9	3.4	87.5	2.23	1.49	6.4	4.54	2000	200	150	168	80	36	500			55.5	31.5	10.43	2.78	0.72	0.93	0.35	22.3	23.6	11.1	87.1
	128	M	2	77	50	1.75	16.3265	orthopedics	Artificial femoral head replacement		4	5096.2	1.0057	0.256	61.3	35.2	11.24	1.47	1.56	0.8	0.3	14.1	19	12.3	45.1	3.57	14.76	5.24	4.72	1000	300	100	67	48	14	500
	129	M	2	70	70	1.72	23.6614	Gastrointestinal Lesions	Laparoscopic radical resection of rectal cancer		2	2769.8	1.0052	0.332	64.1	39.5	11.6	1.2	0.73	1.16	0.19	15.5	27.1	8.5	56.1	5	0.54	2.28	5.25	1500	1000	60	255	40	16	500			59.5	36.2	10.51	1.06	0.69	1.14	0.2	17.4	30.6	11.5	67.2
	130	F	1	51	53	1.63	19.9481	Gastrointestinal Lesions	Laparoscopic radical resection of rectal cancer		1	2716.6	1.0051	0.327	74.7	43.3	13.54	1.76	1.12	1.06	0.2	16.9	20.8	10.4	66.7	4.9	0.37	4.27	5.08	2000	1000	70	180	75	22	500			59.1	33.7	11.7	1.54	1.06	0.79	0.18	10.8	18.4	11.1	71.4
	131	F	1	48	70	1.65	25.7117	gynaecology	Laparoscopic Hysterectomy		1	2990.6	1.0065	0.357	71.2	41.2	10.89	3.77	1.24	1.08	0.23	25.3	19.2	5.1	44.7	4.82	1.03	5.53	4.83	1000	100	30	96	60	12	500
	132	F	2	62	70	1.68	24.8016	Gastrointestinal Lesions	Laparoscopic assisted radical gastrectomy for gastric cancer		2	2763.8	1.0033	0.242	70.6	45.8	9.35	1.07	0.79	1.21	0.5	17.5	19.1	11.2	58.3	3.79	2.16	5.11	5.8	2500	300	100	188	55	20	500			59.4	39.5	7.78	0.93	0.74	1.03	0.44	21.4	23.5	20.2	63.2
	133	M	2	74	45	1.6	17.5781	Gastrointestinal Lesions	Radical gastrectomy for gastric cancer		1	1896.4	1.0031	0.164	68.3	36.2	19.2	2.85	0.7	0.88	0.19	22.9	38.2	29	61.8	3.02	1.81	2.24		2000	800	50	198	57	26	500			42.4	21.7	12.14	1.79	0.44	0.57	0.12	60.7	89.7	39.8	70.4
	134	M	2	64	70	1.65	25.7117	Lesions of the liver and gallbladder system	Laparoscopic resection of liver cancer		4	10080.7	1.0227	0.94	69.5	41.4	13.5	2.83	0.95	1.14	0.44	12.6	19.9	218	72.5	2.36	7.27	9.36	4.94	5010	500	1000	507	60	18	500	610		53.4	31.4	10.42	2.16	0.83	0.84	0.27	462.6	636.9	26.8	76.7
	135	M	2	71	68	1.7	23.5294	Gastrointestinal Lesions	Laparoscopic assisted radical gastrectomy for gastric cancer		1	5707.6	1.0105	0.512	60.4	36.2	8.91	1.57	0.48	1	0.3	16.1	20.3	5.8	94.6	5.22	1.24	4.8	5.02	2600	300	50	200	55	29	500			54.4	35	8.02	1.49	0.47	1	0.33	51.1	75.6	17.5	100.1
	136	F	1	46	53	1.53	22.6409	Thoracic surgery	Thoracoscopy assisted lobectomy		2	3346.5	1.0052	0.26	66.2	39	12.32	1.64	0.86	1.04	0.27	13.4	22.3	11.2	62.6	4.2	0.95	4.48	4.42	2000	550	40	167	45	20	500
	137	F	1	37	67	1.62	25.5296	gynaecology	Laparoscopic removal of Uterine fibroid		2	7141.1	1.0119	0.464	75.4	43.3	14.07	2.19	0.85	1.22	0.29	8.8	14.7	7	57.4	2.54	1.49	5.64	4.66	1000	50	30	65	40	11	500
	138	M	1	58	70	1.65	25.7117	Thoracic surgery	Thoracoscopy assisted lobectomy		2	8680.6	1.0134	0.499	66.9	41.6	7.59	3.93	0.43	1.25	0.3	19.9	16.9	13	74.9	5.23	0.56	5.23	4.67	1500	150	50	80	85	25	500			64.7	39.6	6.8	3.71	0.4	1.35	0.32	16.2	20.3	22.2	81.2
	139	M	1	59	62	1.72	20.9573	Gastrointestinal Lesions	Laparoscopic radical resection of rectal cancer		4	10418	1.0174	0.954	53.9	33.7	7.76	1.07	0.42	1.01	0.35	9.7	15.9	6.4	55	3.51	0.63	5.28	5.43	2000	200	20	167	90	53	500			51.5	32.6	7.31	1.03	0.42	1.17	0.36	14.7	17.6	7.3	68.4
	140	M	1	60	70	1.7	24.2215	orthopedics	Total hip replacement		1	2298.1	1.0027	0.188	69.6	42.6	11.35	2.29	0.71	1.08	0.33	27.8	19.7	18	76.5	6.26	0.8	6.26	5.17	1270	360	80	124	75	58	500	270
	141	F	1	44	60	1.61	23.1473	gynaecology	Total hysterectomy		1	5510.1	1.0103	0.543	67.1	43.1	11	1.7	1.08	1.09	0.25	16.4	19.1	7.1	55	4.1	0.37	6.07	6.1	1000	100	60	87	42	10	500
	142	F	1	53	53	1.56	21.7784	Lesions of the liver and gallbladder system	Laparoscopic resection of liver cancer		1	2897.5	1.0019	0.14	69.4	42.3	10.74	1.84	0.87	0.97	0.29	9.9	17.3	15.6	60.6	4.05	0.53	4.3	5.15	1500	500	50	155	115	38	500			52.7	32.7	8.32	1.48	0.66	0.79	0.29	142.3	115.9	13.7	46.9
	143	M	1	72	55	1.6	21.4844	orthopedics	total knee arthroplasty		1	1069.1	1.0013	0.11	56.3	34.1	9.34	1.83	0.54	0.81	0.22	16	26.7	7.5	75.8	4.77	1.33	3.78	5.01	1000	500	100	112	55	10	500
	144	F	1	46	54	1.57	21.9076	Thoracic surgery	Thoracoscopy assisted lobectomy		1	1774.7	1.0028	0.147	75.8	44.3	15.51	2.58	1.64	1.09	0.18	17.7	21.6	3.5	54.3	3.4	0.47	5.36	4.3	1500	600	30	175	60	22	500
	145	F	2	71	61	1.58	24.4352	orthopedics	Total hip replacement		2	5250.2	1.0136	0.59	83	42.8	17.14	3.52	1.45	1.4	0.35	18.6	26.4	10.8	56.9	5.46	1.5	6.07	5.98	1000	50	150	90	70	30	500
	146	F	2	71	65	1.6	25.3906	Thoracic surgery	Thoracoscopy radical resection of upper left lung cancer		1	2757.5	1.005	0.284	68.7	41	14.15	2.71	0.38	1.16	0.24	13.5	20.4	9.6	54	2.91	1.4	4.65	4.39	1900	1000	500	280	60	5	500	400
	147	M	1	61	75	1.75	24.4898	Gastrointestinal Lesions	Laparoscopic assisted radical gastrectomy for gastric cancer		3	9227.8	1.0143	0.472	61.3	37.6	11.83	1.98	1.08	0.92	0.32	10.2	15.5	11	79.5	3.98	1.32	7.14	4.05	3000	500	50	346	44	15	1000			50.1	30.9	9.51	1.68	0.94	0.87	0.25	28.2	39.9	26.7	72.4
	148	F	1	67	60	1.68	21.2585	Gastrointestinal Lesions	Laparoscopic radical resection of rectal cancer		3	8357.7	1.0132	0.644	67.3	40.2	12.79	1.67	0.99	1.28	0.38	11.9	17.1	11.4	64.3	3.86	1.71	7.38	5.29	2500	150	10	100	100	50	500			49.9	29	9.45	1.29	0.77	0.96	0.3	8.1	13.5	11.9	56.4
	149	F	1	47	49	1.59	19.3821	Thoracic surgery	Wedge resection of left lower lung under Thoracoscopy		1	2209.5	1.0052	0.271	78.1	41.6	16.94	3.2	1.36	1.03	0.2	38.4	36	12.5	52.8	5.39	0.62	5.65	5.36	1000	50	50	64	75	32	500
	150	F	2	64	73	1.63	27.4756	orthopedics	total knee arthroplasty		1	2709	1.0063	0.328	67	36.4	14.81	2.82	1.11	1.01	0.28	25.3	25.9	23.8	54.5	3.4	1.68	5.05	5.01	1000	200	50	145	50	6				61.7	37.2	9.73	1.59	0.9	1.16	0.36	8.3	20.3	9.9	48.3
	151	M	2	67	60	1.6	23.4375	Gastrointestinal Lesions	Laparoscopic radical resection of rectal cancer		2	2099.4	1.0057	0.338	62.4	38.1	9.18	2.35	0.54	0.94	0.34	19.1	26.8	9.2	64.5	3.22	1.9	4.94	5.13	2000	300	20	160	55	24	500			47.3	28.7	7.14	1.91	0.44	0.82	0.3	195	19.2	13.7	63.8
	152	M	2	65	63	1.68	22.3214	Thoracic surgery	Thoracoscopy radical resection of esophageal cancer		1	6885.9	1.0134	0.833	63.9	38.5	12.13	1.7	0.62	1.21	0.32	26	24.2	5.2	65.4	4.39	1.64	6.12	5.6	3500	1200	200	390	72	15	500
	153	M	2	60	56	1.75	18.2857	Gastrointestinal Lesions	Laparoscopic radical gastrectomy for gastric cancer		1	2569.5	1.0054	0.713	58	39	7.19	2.04	0.63	0.88	0.24	22.5	20.1	13.9	67.1	3.5	0.63	3.93	4.63	2000	600	150	240	105	40	500			50.6	33.8	6	1.74	0.56	0.83	0.21	51.8	39	27.4	62.8
	154	F	2	59	65	1.58	26.0375	Gastrointestinal Lesions	Laparoscopic radical resection of rectal cancer		1	2970.8	1.003	0.257	72	42	13.87	2.66	1.39	1.36	0.3	7.7	18.5	8.3	71.3	2.77	7.6	4.78	5.91	2500	500	100	175	45	20	500			60.5	33.4	11.46	2.41	1.22	1.15	0.26	11.4	19.6	21.6	66.3
	155	F	2	69	76	1.65	27.9155	orthopedics	total knee arthroplasty		1	3121	1.0051	0.365	67.5	41.9	12.28	1.95	0.69	1.24	0.33	15.5	20.5	10.1	58.9	2.75	1.56	6.29	4.67	1500	500	100	160	55	15	500
	156	F	2	71	63	1.55	26.2227	orthopedics	Total hip replacement		1	1227.2	1.0033	0.205	74.6	42.7	13.71	4.09	0.73	1.26	0.28	16.5	23.4	7.3	59.4	4.98	1.32	8.47	5.09	2000	350	200	70	120	40	500
	157	F	1	55	43	1.6	16.7969	Gastrointestinal Lesions	Laparoscopic radical resection of rectal cancer		1	2069	1.0087	0.321	76.6	44.2	15.47	2.69	0.7	1.06	0.52	8.4	14.2	5.2	47.9	3.55	0.45	4.01	4.88	1500	250	20	130	105	30	500			56.9	32.4	11.56	2.1	0.54	0.85	0.45	5.9	12.3	7	49.1
	158	M	2	76	58	1.6	22.6562	Gastrointestinal Lesions	Laparoscopic assisted radical gastrectomy for gastric cancer		1	9230.9	1.0104	0.501	66.2	39.1	12.02	1.89	1.66	0.95	0.32	24.1	21.2	6.5	77.2	5.12	3.97	7.29	4.56	2000	500	100	195	85	18				51.1	30.3	9.16	1.46	1.23	0.8	0.27	28.3	24.6	11.3	92.3
	159	M	1	70	70	1.68	24.8016	Lesions of the liver and gallbladder system	Laparoscopic resection of liver cancer		3	8967.9	1.0161	0.677	62.2	38.9	12.53	1.57	0.77	0.92	0.24	22.3	26.9	10.6	78.4	6.95	3.6	7.32	5	4150	450	150	230	210	20	500	200		55.9	34	10.83	1.56	0.72	0.86	0.22	130.1	161.5	13.9	86.1
	160	F	1	68	57	1.55	23.7253	Gastrointestinal Lesions	Laparoscopic radical resection of rectal cancer		1	1044.4	1.0034	0.173	72	40.5	14.55	2.97	1.39	1.34	0.34	15.4	20.7	6.1	47.6	6.18	3.47	5.09	5.84	1500	350	20	180	55	24	1000			54.3	30.1	11.09	2.41	1.08	1.08	0.29	11.2	15.3	14.8	47.1
	161	M	2	62	69	1.7	23.8754	Gastrointestinal Lesions	Laparoscopic assisted radical gastrectomy for gastric cancer		1	1296.4	1.0016	0.085	63.1	39.2	9.62	1.8	0.59	1.17	0.25	36.7	26.6	7.3	34.8	6.01	1.81	4.57	4.44	1500	600	80	165	50	25	500			49.8	31.7	7.93	1.5	0.54	1.02	0.25	19.8	18.5	7.2	108.3
	162	M	2	60	78	1.75	25.4694	Gastrointestinal Lesions	Radical gastrectomy for gastric cancer		4	10279.7	1.0185	0.725	62.3	37.5	10.26	1.26	1.09	1.12	0.47	18.7	16.7	5.8	77.2	3.6	2.52	7.2	4.81	2000	700	50	180	60	20	500
	163	M	1	67	48	1.64	17.8465	Gastrointestinal Lesions	Laparoscopic abdominal exploration		1	2293.2	1.0033	0.152	62.2	36.1	9.98	3.25	0.44	0.99	0.3	19.9	30.8	12.6	66.1	3.49	2.18	6.38	5.62	1500	250	20	40	75	40				54.7	32.9	8.59	2.83	0.38	0.97	0.32	16.4	18.6	13	84.2
	164	M	1	69	64	1.66	23.2254	Gastrointestinal Lesions	Total gastrectomy with esophagojejunostomy		1	3612.5	1.0053	0.335	62.4	35	12.63	1.07	0.65	1.06	0.35	7.9	14.1	8.1	82.5	4.88	14.8	8.33	4.49	1500	300	70	170	110	30	500			48.2	27.8	9.87	0.87	0.51	0.88	0.26	26.3	34.9	14.4	93.1
	165	M	1	55	62	1.7	21.4533	Gastrointestinal Lesions	Laparoscopic assisted radical gastrectomy for gastric cancer		3	8157.2	1.0102	0.481	61.4	39	10.38	1.3	0.38	0.93	0.29	21.4	25.3	22.5	72.3	7.73	1.17	3.73	4.71	2500	100	50	195	90	28	500			49.4	31.3	8.43	1.1	0.34	0.79	0.22	32.1	35.9	22	63.1
	166	M	2	74	62	1.6	24.2187	Gastrointestinal Lesions	Laparoscopic radical resection of rectal cancer		1	3079.6	1.0083	0.45	72	40.2	15.3	0.79	0.71	1.31	0.28	14.8	20.8	10.1	84.1	5.22	1.68	7.32	5.26	2500	200	100	205	65	25	500			52.3	30.8	11.77	0.58	0.57	0.87	0.25	9.4	16.7	18.2	86.2
	167	F	3	71	61	1.58	24.4352	Thoracic surgery	Thoracoscopy assisted lobectomy		1	1314.9	1.0015	0.125	69.6	43.2	12.77	1.69	0.84	1	0.23	10.5	13.6	19.3	52.5	5.01	0.37	3.51	4.95	2500	600	20	140	64	40	500
	168	M	2	76	63	1.7	21.7993	Gastrointestinal Lesions	Laparoscopic radical resection of colon cancer		1	3642.2	1.0055	0.29	61.7	38.7	8.54	2.26	0.66	0.89	0.23	22.1	18.2	11.8	72.8	4.75	0.45	5.38	4.53	1500	300	50	135	70	25	500
	169	M	2	62	62	1.75	20.2449	Thoracic surgery	Thoracoscopy assisted lobectomy		3	11439.1	1.0153	0.808	67.4	40.3	10.14	3.63	0.48	0.93	0.22	14	23.7	8.4	67.7	4.75	1.2	6.34	5.33	2000	150	50	150	80	36	500
	170	M	1	56	65	1.63	24.4646	Thoracic surgery	Thoracoscopy radical resection of lower left lung cancer		3	9765.7	1.0192	0.868	64.3	40.4	11.79	1.92	1.78	1.06	0.27	21.5	21.1	15.2	63.5	5.03	5.22	5.54	5.22	1000	400	20	150	70	25	500
	171	F	2	74	62	1.55	25.8065	orthopedics	total knee arthroplasty		1	3052.1	1.009	0.402	72.9	38.9	15.28	1.94	1.27	1.58	0.5	23.6	21.6	118	69.1	5.85	13.94	8.72	5.1	1500	250	200	136	100	70	500			58.9	31	12.54	1.54	1.03	1.25	0.41	51.2	53.3	9.5	70
	172	F	2	80	60	1.5	26.6667	Thoracic surgery	Thoracoscopy radical resection of lower right lung cancer		1	3127.6	1.0082	0.447	69.6	41.5	11.28	2.19	2.07	1.11	0.4	15	19.5	10.4	61.4	5.13	4.8	6.84	5.27	2500	1100	20	146	74	48	500			51.5	29.9	8.78	1.75	1.58	0.82	0.35	13.6	23.4	15.6	91.2
	173	M	2	79	60	1.68	21.2585	Gastrointestinal Lesions	Laparoscopic radical resection of colon cancer		1	6814	1.0068	0.43	62.9	32.5	13.28	1.6	0.74	1.08	0.34	14.7	21.4	7.9	84.9	4.27	7.42	9.15	4.44	2000	600	50	251	74	15	500			53.1	27.6	11.05	1.36	0.64	1.02	0.32	12.9	17.3	11	89.7
	174	F	1	44	58	1.6	22.6562	gynaecology	Laparoscopic dissection of right Ovarian cyst		1	1374.6	1.0011	0.083	77.8	44.8	15.46	2.9	2.57	1.16	0.3	21.5	22.7	11	50.2	3.37	0.4	5.29	4.98	1000	400	20	57	48	6	500
	175	M	2	77	53	1.7	18.3391	Gastrointestinal Lesions	Laparoscopic radical resection of rectal cancer		1	4809.4	1.0087	0.401	62.7	39.8	8	1.65	1.04	1.05	0.28	15	20.6	13.3	74.7	6.21	0.7	3.77	5.17	1500	300	30	170	55	30				50.7	33.2	6.66	1.43	0.9	0.86	0.27	11.7	17.9	12.1	86.2
	176	F	1	43	53	1.55	22.0604	Thoracic surgery	Thoracoscopy thymectomy		1	2201.2	1.0053	0.39	71.4	45.2	11.15	0.88	0.55	0.97	0.13	25.1	17.5	11.5	58.7	5.54	0.29	6.08	4.49	1500	350	15	54	60	20
	177	F	1	53	68	1.6	26.5625	Gastrointestinal Lesions	Laparoscopic radical resection of colon cancer		1	1035.7	1.0028	0.255	61.5	38	11.47	1.72	0.56	1.12	0.31	13.1	13.1	9.4	61.5	5.19	0.66	3.33	5.43	3000	900	100	195	70	10	500			65	38.9	11.66	1.79	0.6	1.07	0.32	10.4	12	119	54.8
	178	M	1	71	59	1.7	20.4152	Gastrointestinal Lesions	Laparoscopic radical resection of rectal cancer		1	3759.4	1.0064	0.343	56.5	35.2	9.57	2.6	0.42	0.88	0.26	14.4	23	7	62.1	5.06	1.2	6.74	4.83	2000	300	50	120	75	42	500			48.1	28.8	7.51	2.12	0.35	0.85	0.24	10.5	17.3	10.7	72.4
	179	M	2	66	69	1.77	22.0243	Gastrointestinal Lesions	Laparoscopic Sigmoid colon resection		1	1508.5	1.002	0.269	72.4	42.3	12.62	2.77	1.11	1.49	0.36	21.8	22.7	5.3	66.7	4.65	0.69	4.62	5.02	1500	1000	5	255	75	30	500			62.6	38.1	11.85	2.4	1.09	1.26	0.31	280.3	427.2	18.3	71.2
	180	F	1	40	54	1.64	20.0773	Gastrointestinal Lesions	Laparoscopic radical resection of colon cancer		1	4277.7	1.007	0.439	79.2	46.6	16.82	3.44	1.03	0.92	0.31	16.5	20.3	13.5	58.8	4.67	0.22	3.95	4.67	1500	300	90	145	75	28	500
	181	F	2	75	56	1.56	23.0112	Lesions of the liver and gallbladder system	Radical resection of gallbladder cancer		1	3306.5	1.0054	0.319	67.3	39.7	12.73	1.48	1.37	1.15	0.3	10	16.4	6.2	67.1	5.37	2.34	5.19	4.62	2000	550	200	260	90	32
	182	F	1	34	60	1.6	23.4375	orthopedics	Posterior lumbar interbody fusion with internal fixation		3	11801.4	1.0146	0.637	70	42.5	13.91	1.43	1.75	1.04	0.22	4.9	15.7	10.7	59.8	3.65	5.09	4.31	5.14	1000	200	100	119	41	24	500			59.8	35.4	12.27	1.34	1.5	1.32	0.3	5.4	19.4	10.7	62.4
	183	F	1	74	50	1.48	22.8269	Thoracic surgery	Thoracoscopy right middle lobectomy		1	1110.6	1.0038	0.209	70.9	42.3	14.7	3.82	1.1	1.01	0.34	11.6	18.5	8.1	70.2	6.1	0.61	3.45	5.17	1000	1000	50	141	89	47	300
	184	F	1	51	56	1.5	24.8889	Thoracic surgery	Thoracoscopy right lower lung dorsal segment resection		1	2474.4	1.005	0.263	64.6	41.8	9.52	1.24	3.06	0.97	0.25	10.4	16.5	5.9	76.9	5.45	0.56	3.53	4.39	1500	600	60	154	146	74	500
	185	M	1	72	55	1.73	18.3768	Gastrointestinal Lesions	Laparoscopic assisted radical gastrectomy for gastric cancer		1	1176.4	1.0016	0.105	50.8	32.2	6.02	1.49	0.92	1.19	0.3	13.5	15.3	8.2	64.1	4.31	37.5	4.78	4.19	2000	400	50	180	165	80	500			44.3	27.3	5.59	1.51	0.92	1.13	0.29	16	22.5	14.9	68.6
	186	F	1	69	62	1.63	23.3355	gynaecology	Laparoscopic total hysterectomy		1	1645.2	1.0029	0.167	71.3	43.1	15.1	2.26	1.95	1.2	0.36	12.5	18.6	6.5	75.5	4.84	3.63	6.28	4.51	1500	200	50	91	80	19	500
	187	F	2	64	60	1.52	25.9695	gynaecology	Laparoscopic total hysterectomy		2	8401.6	1.0144	0.614	76.8	43	14.27	3.83	0.88	1.03	0.26	20.1	41.2	11.3	65.9	4.19	0.43	4.67	4.73	1500	50	20	107	80	35	500
	188	F	1	50	65	1.58	26.0375	gynaecology	Laparoscopic Hysterectomy		1	1781.2	1.0023	0.215	66	38.2	13.46	1.64	0.73	1.04	0.21	18	18.5	5.4	50.8	4.42	1.02	5.22	4.35	1000	400	50	140	111	41
	189	M	2	60	55	1.67	19.721	Thoracic surgery	Thoracoscopy right upper lobectomy		1	4847	1.006	0.44	68.8	45.6	9.23	2.03	1.14	1	0.27	31.6	25.4	11.2	71.3	7.58	0.24	4.57	5.21	2000	500	30	128	66	32	500
	190	F	1	44	63	1.75	20.5714	gynaecology	Laparoscopic removal of Uterine fibroid		2	11958	1.018	0.862	68	46.1	9.46	1.74	1.55	1.18	0.28	22.9	22.9	13	51.3	5.65	0.2	3.51	4.75	1000	50	25	120	43	14
	191	M	1	57	58	1.68	20.5499	Gastrointestinal Lesions	Radical gastrectomy for gastric cancer		4	12458.3	1.032	0.368	57.5	36.6	9.35	2.04	0.48	1	0.3	25.8	18.7	7.8	75.3	3.37	0.13	4.26	5.45	2500	100	100	165	43	10	500			35.6	22.1	4.9	1.19	0.29	0.73	0.18	22.9	19.5	9.9	62.9
	192	M	2	73	68	1.7	23.5294	Thoracic surgery	Thoracoscopy radical resection of lung cancer		3	11240	1.0125	0.425	67.7	41.4	13.7	1.54	1.19	1.03	0.4	31.8	18.9	17.5	96	6.99	1.58	6.33	4.53	2000	300	30	233	147	35	500
	193	F	2	48	76	1.6	29.6875	Lesions of the liver and gallbladder system	Laparoscopic resection of liver cancer		3	3638	1.0052	0.192	75.9	43	12.89	3.77	1.17	1.31	0.31	34.5	22.2	8.6	47.5	3.94	0.83	4.82	5.71	3200	300	100	197	57	12	500	200		60.8	36.8	10.64	3.32	1.01	1.39	0.31	241.3	171.5	13.3	51.6
	194	F	1	32	57	1.58	22.8329	gynaecology	Laparoscopic removal of Uterine fibroid		3	19652	1.0254	0.783	84.3	45.9	17.92	2.99	1.53	1.24	0.23	14.6	18.5	15.3	61.6	5.56	2.05	7.22	5.39	1000	50	20	42	65	23	500
	195	F	2	68	48	1.5	21.3333	Thoracic surgery	Thoracoscopy assisted lobectomy		1	1234	1.0032	0.174	72.8	44.7	12.86	2.73	0.93	1	0.31	10.5	17	8.2	58.4	6.86	0.83	5.42	5.38	1500	300	50	121	50	15	500
	196	M	2	70	77	1.7	26.6436	Gastrointestinal Lesions	Laparoscopic radical resection of colon cancer		1	760.4	1.0023	0.206	60.1	36	10.92	2.01	0.19	1.19	0.3	17.3	21.2	10.5	64.4	4.67	8.02	4.55	5.77	2000	700	50	144	83	31	500			55.9	33.9	10.73	1.96	0.19	1.44	0.3	24.3	22.7	15.8	64.6
	197	F	1	58	55	1.55	22.8928	orthopedics	Posterior lumbar interbody fusion with internal fixation		1	1269	1.0013	0.111	67.5	41.3	14.17	2.38	1.51	1.29	0.24	17.1	22.4	14.1	50.2	4.78	3.24	12.78	5.43	1000	100	150	63	59	27	500			63.2	37	12.91	2.53	1.38	1.55	0.3	20.9	24.2	8.7	49.6
	198	M	2	73	72	1.7	24.9135	orthopedics	Total hip replacement		2	8158	1.0166	0.668	70.5	45.6	10.16	3.13	1.23	1.35	0.43	17.4	21.9	8.8	61	4.65	1.31	4.79	5.04	1272	300	350	87	49	13	500	270		54.3	34.2	7.17	2.37	0.83	1.07	0.3	17.9	33.9	11	57.9
	199	F	2	64	64	1.57	25.9645	Thoracic surgery	Thoracoscopy radical resection of lung cancer		1	2713	1.0071	0.38	80.1	44.6	15.7	1.5	1.26	1.18	0.32	40.5	26.4	8.5	60.3	6.45	1.44	7.14	5.24	2500	500	50	191	96	45	500
	200	F	1	69	59	1.55	24.5578	Thoracic surgery	Thoracoscopy right upper lobectomy		1	10614	1.0162	0.698	74.5	48	14.21	2.8	0.71	1.42	0.29	13.2	17.7	16.8	58.3	3.73	0.61	6.03	5.67	1500	250	30	200	60	10	500
	201	F	2	62	56	1.58	22.4323	Gastrointestinal Lesions	Laparoscopic resection of gastrointestinal tumors		1	4548	1.0054	0.236	57.3	34.7	8.89	1.68	0.21	1.31	0.21	12	25.5	7.9	54	4.44	0.87	4.36		1500	300	50	60	55	17	500			52.1	32.3	8.12	1.67	0.23	1.16	0.23	11.9	25	251	69.2
	202	M	2	74	53	1.63	19.9481	Thoracic surgery	Thoracoscopy assisted lobectomy		1	1868	1.0044	0.213	56.6	35.6	10.08	0.8	1.62	0.8	0.15	14.2	18.5	7.2	76.6	6.41	0.53	4.17	4.6	3000	700	200	260	60	20	500
	203	F	1	43	66	1.62	25.1486	gynaecology	Laparoscopic removal of Uterine fibroid		2	12114	1.0162	0.623	75.2	45.2	13.39	1.62	1.19	1.06	0.22	17.1	20.2	17.8	55.3	2.78	0.59		5.14	1000	300	30	60	50	24	500
	204	M	1	27	73	1.75	23.8367	Gastrointestinal Lesions	Laparoscopic radical resection of colon cancer		2	9659.3	1.0195	0.631	74.5	48.6	12.06	3.15	0.98	1.55	0.27	14.6	15.7	10.1	67.1	3.9	4.71	3.99	4.95	2000	300	50	200	90	25	500			68.6	38.2	9.79	2.71	0.38	1.31	0.07	8.3	17.1	8.7	70
	205	F	2	65	66	1.56	27.1203	orthopedics	Posterior lumbar interbody fusion with internal fixation		2	7114	1.0132	0.497	70.8	39.6	11.03	3.24	0.67	1.22	0.27	29.1	26.7	14.3	50	3.66	1.19	4.38	5	1000	200	50	110	88	20	500			58.3	34.7	9.71	2.66	0.53	1.15	0.26	31.1	38.9	11.9	47.7
	206	M	2	62	69	1.65	25.3444	orthopedics	Anterior cervical decompression and fusion surgery		1	2967	1.0076	0.479	68.2	38	11.12	4.54	0.3	0.77	0.46	27	26.7	5.5	58.6	4.8	0.39	5.45		1500	200	20	100	75	25	500
	207	F	2	60	46	1.6	17.9687	Thoracic surgery	Wedge resection of left upper lung under Thoracoscopy		2	4429	1.011	0.32	78.5	43.2	15.07	3.86	1.48	0.86	0.26	27	26.2	9.3	47.9	4.35	0.51	5.61	5.45	1500	30	20	72	68	18	500
	208	M	1	57	60	1.72	20.2812	Gastrointestinal Lesions	Laparoscopic radical resection of colon cancer		2	5021.1	1.0071	0.424	59.8	35.1	10.83	1.06	0.8	1.17	0.25	10.8	14.8	3.6	82	4.9	5.44	4.67	4.11	1500	200	60	190	90	34	500			58.3	35.1	10.8	1.07	0.83	1.25	0.26	9.2	14.8	11.5	101.2
	209	F	1	60	51	1.58	20.4294	Thoracic surgery	Thoracoscopy radical resection of lower right lung cancer		2	6744	1.017	0.913	76.5	48.4	14.99	1.63	1.19	1.4	0.28	25	24.8	14.8	54.6	6.47	0.36	4.97	5.45	2500	200	100	200	55	25	500
	210	F	1	50	59	1.59	23.3377	gynaecology	Laparoscopic Hysterectomy		1	1623	1.0024	0.124	75.4	47	13	2.26	1.77	1.13	0.25	12	16.3	13	65.5	4.53	0.88	5.97	5.4	1500	300	40	110	60	30	500
	211	M	1	68	60	1.7	20.7612	Gastrointestinal Lesions	Laparoscopic radical resection of rectal cancer		1	4786.4	1.102	0.553	72.9	45.4	13.48	3.19	0.68	1.12	0.26	20.7	23.1	11.8	75.2	5.67	2.22	8.86	4.7	1500	200	20	140	100	45	500			61.9	36.4	12.47	2.95	0.77	1.28	0.24	14.1	19.4	20	80.8
	212	M	2	83	50	1.66	18.1449	Gastrointestinal Lesions	Laparoscopic radical resection of colon cancer		2	5586	1.0067	0.326	73.7	39.6	18.53	3	1.11	1.38	0.24	13.2	22.4	6.1	68.1	6	9.1	5.97	4.99	2000	500	80	210	85	20	500			56.4	28	14.44	2.35	0.86	1.18	0.22	9	20.4	9.8	81.2
	213	F	2	76	46	1.6	17.9687	Lesions of the liver and gallbladder system	Pancreatectomy of the body and tail of the pancreas		1	2069	1.0061	0.277	63.6	3.6	15.91	2.98	0.73	0.88	0.25	8	20	3.4	74.2	5.19	4.21	3.81	6.46	4580	120	1000	410	170	30	500	1080		43.5	24.8	9.65	1.72	0.48	0.72	0.15	11.3	30.7	8.9	84.9
	214	M	1	61	67	1.75	21.8776	Gastrointestinal Lesions	Laparoscopic radical gastrectomy for gastric cancer		1	975.6	1.0019	0.102	55.5	35.6	8.03	2	0.71	1.28	0.37	14.1	14.2	7.2	77.8	5.28	0.85	3.34	7.6	2200	650	80	240	60	20	500
	215	M	3	84	71	1.6	27.7344	Gastrointestinal Lesions	Laparoscopic assisted radical gastrectomy for gastric cancer		1	4645	1.0076	0.46	51.4	32.7	8.82	2.62	0.48	1.08	0.2	14.4	21.8	4.1	77.7	4.83	1.71	6.24	5.18	2500	400	100	220	80	35	500			41.8	25.5	6.75	2.04	0.39	0.89	0.17	28.5	39.8	5.9	86.3
	216	F	2	76	45	1.56	18.4911	Gastrointestinal Lesions	Closure of ileostomy		3	13344	1.017	0.896	72.2	38.9	15.35	3.45	0.67	1.15	0.25	12	16.9	9.2	51.6	5.49	0.62	4.46	5.24	1000	200	15	70	90	40	500
	217	F	2	75	62	1.55	25.8065	orthopedics	total knee arthroplasty		1	1718	1.0048	0.229	71.1	41.6	12.5	3.08	0.8	1.26	0.33	12.6	20.7	8.9	60.2	7.11	3.94	3.9	5.59	1000	300	100	110	40	10	500			57.1	35.3	9.12	2.48	0.58	1.28	0.32	7	21.2	20.8	58.2
	218	F	1	54	70	1.55	29.1363	gynaecology	Laparoscopic Hysterectomy		1	2135	1.0054	0.221	77.9	44.9	14.08	2.87	1.94	1.12	0.26	17	18.8	15.8	45.6	3.39	1.38	5.38	5.16	1000	200	100	145	55	20	500
	219	F	2	69	54	1.55	22.4766	orthopedics	total knee arthroplasty		1	4795	1.0098	0.408	73.7	40.9	15.04	2.4	0.82	1.24	0.32	30.9	28.9	6.4	48.8	5.03	7.34	5.06	5.73	1500	300	100	90	75	30	500			60	35.2	11.9	1.89	0.63	1.37	0.32	24.3	23.2	8.9	49.8
	220	F	2	62	64	1.55	26.6389	gynaecology	Total hysterectomy		1	3481	1.0107	0.522	70.8	44.3	14.68	1.5	1.79	1.07	0.33	13.9	22.5	10.3	61.1	3.95	1.36	3.79	4.69	1500	150	30	130	35	17	500
	221	F	1	30	46	1.55	19.1467	gynaecology	Laparoscopic removal of Uterine fibroid		2	15614	1.0255	0.818	69.6	45.2	10.58	2.71	0.94	0.98	0.29	11.9	16.5	7.2	55.5	4.28	26.75	6.13	4.66	1000	50	20	50	35	10	500
	222	M	2	78	65	1.7	22.4913	Gastrointestinal Lesions	Laparoscopic radical resection of colon cancer		1	6733.8	1.011	0.537	60.5	39.2	9.72	1.25	0.53	1.41	0.35	6.3	14.9	6.2	60.2	4.87	2.85	3.63	4.93	2000	100	50	170	95	45	500			54.5	34.3	8.21	1.08	0.48	1.36	0.33	9.3	20	14.2	65
	223	F	2	72	49	1.54	20.6612	Thoracic surgery	Thoracoscopy right upper lobectomy		2	6664	1.0179	0.535	58.9	39.8	9.01	2.55	0.44	0.88	0.22	10.4	71.3	8.4	48	7.36	0.22	4.11	5.43	2000	450	60	240	80	55	500			44.4	27.5	5.94	1.98	0.33	0.98	0.25	6.7	11	11.7	44.8
	224	M	2	67	67	1.75	21.8776	Gastrointestinal Lesions	Laparoscopic radical resection of colon cancer		1	5862.5	1.0083	0.379	79.4	50.2	13.47	2.49	0.81	1.22	0.34	31.5	28.2	14.1	78.5	3.56	0.2	5.25	5.04	2000	200	50	140	60	27	500			59.9	38.3	10.53	2.02	0.65	1.19	0.31	37.5	27.2	22.4	82.5
	225	M	1	62	68	1.6	26.5625	orthopedics	Total hip replacement		1	8012	1.014	0.592	75.5	46.3	12.9	2.37	0.95	1.62	0.37	23.9	22.9	8.1	87.1	5.87	2	6.53	6.1	1250	50	100	75	60	25	500	250		54.9	33.8	9.19	1.78	0.65	1.3	0.28	18	28	13.5	97.6
	226	M	0	65	69	1.65	25.3444	Gastrointestinal Lesions	Laparoscopic radical resection of rectal cancer		2	8956.7	1.0154	0.593	77.5	48.5	14.47	2.04	1.49	1.14	0.28	21.1	28.3	13.9	71.3	5.16	0.83	3.54	4.39	2000	400	50	220	52	10	500
	227	F	2	70	55	1.58	22.0317	Gastrointestinal Lesions	Laparoscopic abdominal exploration		1	2957	1.0074	0.295	39.7	20.4	6.33	1.29	0.27	1.35	0.36	19.6	30.4	2.5	49.4	4.76	1.84	3.25	5.2	1500	150	10	70	50	20	500			37.4	18.5	6.02	1.25	0.29	1.24	0.34	13.2	15.5	5.1	53.2
	228	M	1	73	74	1.72	25.0135	Thoracic surgery	Thoracoscopy radical resection of upper left lung cancer		2	12380	1.019	0.729	71.4	42.6	14.44	2.94	1.47	1.13	0.27	27.4	31.6	9.7	83.6	5.93	0.91	4.72	5.96	1000	100	30	110	68	45	500
	229	F	1	55	55	1.61	21.2183	Thoracic surgery	Thoracoscopy radical resection of upper left lung cancer		1	2362	1.0054	0.281	68.4	42.2	12.96	1.7	2.4	1.08	0.25	11.3	18.1	20	53.5	5.74	0.16	4.9	4.94	1500	150	15	130	75	30	500
	230	F	1	50	58	1.65	21.3039	Thoracic surgery	Thoracoscopy radical resection of lung cancer		1	4947	1.0103	0.464	71	45.7	11.23	1.87	0.97	1.33	0.33	41.3	25.3	13.4	53.9	4.57	0.76	3.97	5.36	1000	150	10	60	65	30	500
	231	F	2	69	61	1.57	24.7475	Thoracic surgery	Thoracoscopy assisted lobectomy		1	1062	1.0013	0.092	65.3	38.7	13.15	2.67	1.18	1.19	0.33	22.9	20.7	9.8	57.7	6.28	0.25	5.53	4.64	1500	500	30	130	95	35	500
	232	F	2	75	65	1.56	26.7094	Gastrointestinal Lesions	Laparoscopic radical resection of colon cancer		1	4968.9	1.0104	0.453	69.2	36.2	13.62	3.5	0.21	1.21	0.33	21.4	33.7	9.2	55.9	3.9	20.69	6.67	5.91	3000	200	50	180	73	30	500			63.5	33.4	13.08	3.44	0.19	1.43	0.33	20.8	37.7	9.4	54.4
	233	F	2	51	74	1.58	29.6427	gynaecology	Laparoscopic Hysterectomy		1	6328	1.0119	0.405	82.2	42.8	16.66	5.13	1.02	1.52	0.27	18.9	16.6	8.7	55.9	4.29	1.71	5.17	5.55	1000	200	20	110	80	40	500
	234	F	1	48	90	1.6	35.1562	gynaecology	Laparoscopic Hysterectomy		1	4788	1.0054	0.21	78.6	44	15.15	2.28	1.27	0.91	0.17	21.1	19.4	6.9	56.7	6.88	0.43	4.89	5.32	1500	200	60	140	55	25	500
	235	F	2	51	59	1.59	23.3377	gynaecology	Laparoscopic removal of Uterine fibroid		1	9302	1.0152	0.578	76.8	43.3	13.56	2.56	2.76	1.07	0.34	20.2	21.8	7.2	46.2	4.84	0.3	4.37	4.83	1000	30	10	40	40	13
	236	M	2	77	61	1.65	22.4059	orthopedics	Posterior lumbar interbody fusion with internal fixation		1	5406	1.0165	0.643	64.8	37.1	13.8	3.49	0.72	1.17	0.48	16.8	20.9	9.7	68	5.38	1.01	3.43	4.86	2250	50	100	205	300	30	500	250		55.6	35.2	12.3	3.65	0.62	1.18	0.53	17.3	23.3	10.2	72.6
	237	F	1	36	50	1.58	20.0288	gynaecology	Laparoscopic removal of Uterine fibroid		1	5439	1.0109	0.369	73.3	40.8	14.62	3.38	2.11	1.33	0.34	18	20.1	2.8	50.7	3.49	2.98	6.48	4.55	1500	200	50	120	95	40	500
	238	F	2	62	46	1.52	19.91	Gastrointestinal Lesions	Laparoscopic radical resection of colon cancer		1	1433.9	1.0019	0.114	74.7	43	16.37	3.17	0.7	1.28	0.36	17.3	24.4	9	55.8	5.79	0.95	4.72	4.79	2500	300	50	145	130	60	500			56.9	32.1	12.11	2.57	0.54	1.05	0.28	27.6	37.2	20	59.5
	239	F	2	56	70	1.65	25.7117	Gastrointestinal Lesions	Laparoscopic radical resection of colon cancer		1	5086.5	1.0128	0.477	69.2	44.6	10.51	1.66	2.37	1.45	0.4	12.8	15.6	4.2	48.1	5.95	3.23	4.64	5.51	2500	800	50	240	55	20	500			63.2	39.1	8.9	1.57	2.27	1.35	0.38	12.8	16.7	11.1	44.8
	240	M	3	81	46	1.65	16.8962	Gastrointestinal Lesions	Radical gastrectomy for gastric cancer		1	1373.7	1.0046	0.266	59.5	34.6	8.76	2.07	1.01	0.99	0.26	11.9	18.9	10.6	62.1	5.73	4.43	6.02		1750	1000	100	200	115	53	500	250		42.3	24.4	6.51	1.5	0.72	0.74	0.18	18.9	44.7	20.3	57.8
	241	F	2	62	51	1.65	18.7328	Lesions of the liver and gallbladder system	Laparoscopic partial hepatectomy		3	10157	1.0219	0.589	63.3	40.7	12.27	1.23	0.92	1.03	0.22	11.6	18.1	11.4	62.2	3.84	0.17	3.34	4.72	3500	320	100	210	55	30	500			51.4	31.9	10.07	1.01	0.77	0.91	0.17	184.6	174.9	22.8	49.2
	242	M	1	58	55	1.65	20.202	Gastrointestinal Lesions	Laparoscopic assisted radical gastrectomy for gastric cancer		1	3037.7	1.0064	0.295	54.3	36	7.19	1.68	0.92	0.91	0.21	14.3	18.9	17	83.7	4.67	0.23	6.13	4.65	1500	500	100	150	80	40	500			49.5	30.7	6.41	1.54	0.89	0.91	0.2	486.9	425	25.2	84.6
	243	F	1	38	63	1.6	24.6094	gynaecology	Laparoscopic removal of Uterine fibroid		1	2719	1.0105	0.437	71.3	43.6	11.59	1.48	0.7	1.04	0.3	11.8	12.7	10.5	39.7	4.03	1.24	6.86	5.21	1000	300	10	40	69	40	500
	244	F	2	54	64	1.69	22.4082	Thoracic surgery	Thoracoscopy assisted lobectomy		1	3183	1.0085	0.313	61.2	39	10.58	1.57	1.18	0.96	0.24	12.8	15.7	11.6	67	5.55	0.32	3.48	5.57	1500	220	50	129	58	28	500
	245	F	2	43	51	1.54	21.5045	gynaecology	Laparoscopic removal of Uterine fibroid		1	840	1.0062	0.324	79.1	42.8	17.57	3.35	0.96	1.24	0.29	9.7	19.2	11.9	60.3	4.11	20.41	5.21	4.97	1000	500	10	78	65	27
	246	M	1	38	70	1.74	23.1206	orthopedics	Open reduction of fracture of femur		3	4224	1.0017	0.102	64.6	44.8	8.23	1.54	0.38	1.15	0.3	15.9	20.7	23.1	59.4	4.74	0.71	10.65	5.65	1775	300	400	155	48	12	500	275
	247	M	2	69	70	1.6	27.3437	Thoracic surgery	Thoracoscopy assisted lobectomy		4	7871	1.0112	0.524	69.6	45	9.28	0.79	0.54	0.99	0.28	1.3	25.8	11.3	91.5	5.19	1.17	4.49	5.72	2500	1000	200	225	180	85	500
	248	M	2	76	70	1.75	22.8571	Gastrointestinal Lesions	Laparoscopic radical resection of colon cancer		3	4867.1	1.0065	0.418	52.4	30.6	11.65	0.99	0.26	0.71	0.18	21.6	23.5	6.4	63.9	4.94	0.41	2.88	4.09	2000	400	100	137	76	20	500	400		49.4	28.7	10.77	0.86	0.23	0.88	0.18	18.9	19	7.5	71.9
	249	F	2	62	69	1.59	27.2932	Thoracic surgery	Left upper lung cancer radical surgery		1	3380	1.0217	0.111	63.1	39.5	9.42	2.31	0.39	1.57	0.28	8.6	19.1	8.2	68.3	4.51	12.92	4.88	5.56	1500	1000	50	235	75	16	500
	250	F	1	56	51	1.56	20.9566	Gastrointestinal Lesions	Laparoscopic radical resection of rectal cancer		1	1991.9	1.0027	0.266	63.9	36.1	13.92	2.64	2.1	0.77	0.21	28.1	31.7	9.4	56.1	5.49	0.55	3.58	4.66	1500	400	30	125	63	28	500			53.6	30.9	11.68	2.28	1.69	0.8	0.18	20.5	19.7	10.8	55.7
	251	F	1	58	46	1.4	23.4694	gynaecology	Laparoscopic total hysterectomy		2	2023	1.0217	0.172	67.5	41.6	10.67	1.01	0.93	1.52	0.44	12.9	19.8	8	44.2	3.64	18.01	6.31	5.44	1000	100	30	90	51	24
	252	F	1	52	52	1.6	20.3125	Gastrointestinal Lesions	Laparoscopic radical resection of colon cancer		2	6543.8	1.0122	0.79	66.6	43	11.54	1.38	0.67	1.15	0.3	16.9	23.2	10.9	62.4	3.3	0.13	5.66	5.49	2000	500	60	165	54	5	500			67	42	11.87	1.54	0.73	1.26	0.32	16.1	25.7	19.2	73.6
	253	F	2	56	59	1.62	22.4813	Thoracic surgery	Thoracoscopy right upper lobectomy		2	4245	1.0036	0.496	75.6	45.8	12.93	2.57	0.99	1.35	0.47	34.3	28.6	8.6	52.6	4.81	1.31	4.51	5.71	2000	450	50	199	114	27	500
	254	M	2	77	55	1.7	19.0311	orthopedics	Open reduction of fracture of femur		3	8802	1.0166	0.697	69.9	40.9	16.66	1.96	0.84	1.42	0.31	16.6	22.1	8.3	104.8	6.26	5.89	4.76	5.57	2000	200	500	180	70	25	500			47.2	27.2	10.65	1.31	0.52	0.89	0.2	11	26.3	11.5	94.2
	255	M	2	72	65	1.65	23.8751	Thoracic surgery	Left upper lung cancer radical surgery		2	3694	1.0114	0.533	61	36.2	10.89	2.53	0.76	1.37	0.27	42.3	23.6	7.1	66.1	4.87	14.29	6.24	6.24	3000	500	300	327	31	18	500			58.6	34.3	10.15	2.48	0.76	1.18	0.23	29.1	26.1	10.9	65.9
	256	F	2	42	45	1.53	19.2234	Pancreaticoduodenum	Pancreaticoduodenectomy		1	4235	1.0112	0.564	76.3	47	13.55	1.35	1.02	1.34	0.32	31.5	30.1	5.5	64.5	5.22	0.78	6.49	5.55	2000	300	250	297	100	64	500			55.1	34.7	9.18	1.03	0.66	1.05	0.25	52.4	54	12.4	45
	257	M	2	67	60	1.65	22.0386	orthopedics	Anterior cervical decompression and fusion surgery		2	3376	1.0083	0.345	60.4	35.6	11.98	3.08	0.72	1.22	0.36	11.2	14.4	9.4	62	5	0.57	7.45	4.98	1500	200	30	137	143	32	500			62.5	35.7	12.04	3.29	0.82	1.52	0.36	17	14	15.4	56
	258	M	2	62	80	1.65	29.3848	Gastrointestinal Lesions	Laparoscopic radical resection of rectal cancer		4	8816.3	1.007	0.328	72.1	45	11.77	3.65	1.66	1.08	0.23	31.7	25.1	9.7	69.4	6.31	1.36	5.95	5.6	2500	100	100	267	34	8	500			62.7	38.1	10.34	3.35	1.35	1.21	0.21	29	38.5	21.1	93
	259	M	1	56	75	1.71	25.6489	Gastrointestinal Lesions	Laparoscopic assisted radical gastrectomy for gastric cancer		1	2702	1.0038	0.164	81.1	47.1	18.36	2.93	1.19	1.55	0.4	20.7	18.9	6.9	74.9	4.73	1.43	9.54	5.67	2000	400	120	140	50	12	500			59.5	34.1	13.32	2.17	0.87	1.25	0.33	40.8	32.9	8.7	73.8
	260	F	1	53	60	1.58	24.0346	Thoracic surgery	Thoracoscopy thymectomy		4	13326	1.0183	0.671	74.4	44.3	12.18	1.73	1.37	1.03	0.28	143.4	21	13.1	52	6.82	0.66	4.87	5.46	1500	200	20	85	90	30	500
	261	M	2	68	60	1.65	22.0386	Gastrointestinal Lesions	Laparoscopic radical resection of rectal cancer		3	8022.6	1.012	0.547	63.9	38.3	11.69	3.22	0.76	1.18	0.35	24.8	35.7	8.9	86.2	5.09	0.85	3.3	5.02	2000	500	60	200	85	45	500			54.7	31.2	10.23	2.93	0.68	1.12	0.32	24.6	28.6	10.1	99.5
	262	M	2	73	65	1.65	23.8751	Thoracic surgery	Thoracoscopy right upper lobectomy		2	4972	1.0156	0.715	72	42.5	16.79	2.53	0.94	1.12	0.34	11.8	21	11.8	59.7	6.26	2.26	10.5	5.47	1500	300	300	225	95	75	500
	263	M	1	51	72	1.76	23.2438	Lesions of the liver and gallbladder system	Laparoscopic resection of liver cancer		1	2257	1.0029	0.147	84.4	49.8	17.87	2.31	0.73	1.19	0.26	15.4	20	11.7	75	5.21	0.36	5.5	5.37	3400	600	500	310	50	20	1000	400		53.4	32.9	11.51	1.46	0.48	0.86	0.18	185.8	125.3	18	66.1
	264	M	2	48	62	1.6	24.2187	Gastrointestinal Lesions	Laparoscopic assisted radical gastrectomy for gastric cancer		4	9687.5	1.0422	0.737	61.1	36.7	10.28	2.1	0.77	1.18	0.26	23.1	19.8	10.9	74.4	4.68	0.52	9.29	4.38	2000	200	100	200	60	30	500			59.2	35.3	9.85	2.07	0.77	1.2	0.28	52.3	47.7	19.9	83.9
	265	M	1	60	73	1.65	26.8136	Thoracic surgery	Thoracoscopy thymectomy		2	7562	1.0102	0.832	73.3	42.6	12.74	3.75	0.47	1	0.3	33.6	25.7	12.3	65.2	5.58	0.91	6.22	5.27	1000	200	100	130	55	20
	266	F	3	76	52	1.67	18.6453	Gastrointestinal Lesions	Radical gastrectomy for gastric cancer		1	1833.5	1.006	0.353	71	38.2	17.3	3.39	0.5	1.4	0.42	12.8	27.4	26.5	45.4	3.19	5.15	5.1	5.92	2500	700	100	220	70	40	1000			35.9	18.2	9.28	1.69	0.26	0.77	0.2	36.8	94.1	9.9	34.8
	267	M	2	76	49	1.6	19.1406	Thoracic surgery	Thoracoscopy assisted radical resection of upper right lung cancer		4	8551	1.0197	0.673	57.5	34.1	11.08	1.97	1.01	1.04	0.3	11.7	20.1	24.2	78.3	4.37	1.14	3.47	4.71	2000	800	100	280	85	55	500
	268	F	1	51	54	1.61	20.8325	Thoracic surgery	Thoracoscopy radical resection of upper left lung cancer		3	4939	1.019	0.579	72.4	39.3	14.87	3.52	0.96	1.34	0.26	16.2	17	7	50.6	2.86	1.24	6.48	5.47	2500	600	50	75	50	15	500
	269	M	1	57	67	1.78	21.1463	Gastrointestinal Lesions	Laparoscopic radical resection of right colon cancer		4	11956.7	1.0184	0.779	73.4	44.7	13.42	2.33	0.87	1.13	0.48	10.5	16	24.7	66.7	4.17	38.61	10.28	5.99	2500	400	100	230	50	20	500			62	37.1	11.44	2.24	0.76	1.08	0.46	9.9	16	12.2	71
	270	F	1	39	72	1.6	28.125	gynaecology	Laparoscopic removal of Uterine fibroid		3	10794	1.014	0.632	75.9	46.8	10.83	2.69	1.07	1.63	0.39	14.7	17.8	20.3	59.5	3.66	4.62	6.96	5.77	1000	30	20	85	90	20	500
	271	M	2	58	65	1.74	21.4692	Thoracic surgery	Thoracoscopy thymectomy		1	1467	1.0032	0.132	65.7	42.9	10.31	2.5	0.46	1.14	0.37	29	31.7	12.9	70.3	7	0.77	4.54	5.25	2000	500	100	145	110	70	500
	272	F	2	65	84	1.7	29.0657	Thoracic surgery	Right upper lung cancer radical surgery		2	6860	1.0107	0.516	73.3	42.6	12.82	1.75	0.59	1.13	0.39	33.4	26.3	11.4	55.1	7.42	0.93	4.67	5.15	2000	200	200	205	60	18	1000
	273	M	1	63	70	1.73	23.3887	Gastrointestinal Lesions	Laparoscopic radical resection of rectal cancer		3	10740.1	1.0127	0.481	69	41.3	12.02	2.72	0.66	1.62	0.36	19.1	19.4	6.8	58.6	4.57	24.68	4.16	5.73	1500	300	100	290	100	60	500			59.2	35.7	10.4	2.53	0.64	1.29	0.3	20.1	18.9	12.6	60.3
	274	M	1	63	68	1.7	23.5294	Gastrointestinal Lesions	Laparoscopic radical resection of right colon cancer		1	2010.1	1.0033	0.24	72.7	42.8	11.02	1.77	0.85	0.98	0.37	20.1	16.5	3.8	57.2	6.28	0.8	4.29	5.94	1500	300	30	125	75	45	500			59.9	36	9.67	1.67	0.83	1.1	0.37	17.2	18.9	10.7	63.7
	275	F	2	61	61	1.63	22.9591	Thoracic surgery	Thoracoscopy right upper lobectomy		1	694	1.0024	0.149	73.5	45.8	11.6	1.99	0.77	1.02	0.19	17.1	15.9	28.7	61.6	3.58	1.48	4.2	5.04	2000	500	100	120	60	20	500
	276	F	2	48	60	1.62	22.8624	gynaecology	Laparoscopic removal of Uterine fibroid		1	1833	1.0031	0.18	70.5	41.1	10.5	3.15	1.7	0.84	0.19	16.9	13.2	7.8	59.3	3.14	0.1	5.46	5.07	1000	400	20	60	40	15	500
	277	F	3	72	70	1.55	29.1363	Gastrointestinal Lesions	Laparoscopic assisted radical gastrectomy for gastric cancer		1	1325.8	1.0068	0.418	64.8	39.9	11.77	1.5	0.8	1.26	0.33	9.6	13.8	16.6	54	3.94	0.34	2.84	4.92	2000	50	80	225	90	35	500
	278	F	2	71	66	1.63	24.841	Gastrointestinal Lesions	Laparoscopic radical resection of rectal cancer		2	9057.2	1.0127	0.594	71.4	40.5	18.41	1.76	1.08	1.1	0.29	10.5	16.8	7.3	63.3	5.06	0.89	3.41	4.99	2000	200	70	195	80	25	500			64.6	36.9	15.74	1.63	0.97	1.04	0.27	10.7	15.9	11.4	64.8
	279	M	2	68	62	1.74	20.4783	Gastrointestinal Lesions	Laparoscopic radical resection of colon cancer		1	4575.1	1.0079	0.46	60.3	35.9	11.88	1.4	0.57	1.04	0.29	8.2	12.7	6	65.3	4.54	3.64	4.73	4.19	2000	50	60	230	75	45	500			49.9	29.6	10.46	1.22	0.56	1.04	0.26	7.5	17.7	14.2	75.4
	280	M	1	35	55	1.68	19.487	Thoracic surgery	Thoracoscopy radical resection of lower left lung cancer		1	5672	1.0018	0.35	68.1	48.9	7.96	0.92	0.68	1.26	0.31	17.4	18.8	6.3	66.8	5.19	0.16	4.49	4.81	2000	200	30	190	70	20
	281	F	1	66	52	1.57	21.0962	Thoracic surgery	Thoracoscopy radical resection of upper left lung cancer		1	2184	1.0067	0.335	75.7	44.8	13.94	3.16	0.89	1.38	0.48	13.7	16.1	11	63.5	6.95	1.71	5.66	5.25	2000	300	20	135	45	25	500
	282	F	2	55	64	1.6	25	gynaecology	Laparoscopic Hysterectomy		1	2408	1.0047	0.23	68.2	41.2	10.72	1.78	1.27	1.01	0.2	21.3	29.2	10.7	57.1	4.3	1.42	4.95	4.91	1000	50	20	120	50	20
	283	F	2	67	45	1.61	17.3604	Gastrointestinal Lesions	Laparoscopic radical resection of rectal cancer		3	6087.5	1.0102	0.609	69	45.3	9.76	1	0.35	1.11	0.32	14.6	24.2	28.6	51.2	3.35	5.65	2.29	5.65	2940	1000	100	340	80	50	500	440		48.3	33	6.46	0.82	0.3	0.91	0.25	13.5	24.3	26	58.5
	284	M	1	60	61	1.59	24.1288	Thoracic surgery	Thoracoscopy right upper lobectomy		3	5197	1.0146	0.551	65.8	37.1	12.64	2.4	0.7	1.3	0.3	13.4	12.3	4.6	67.6	4.61	5.58	9.66	5.37	2000	300	50	215	40	20	500
	285	F	2	60	63	1.58	25.2363	Thoracic surgery	Thoracoscopy right upper lobectomy		1	8357	1.0172	0.586	68.8	40.3	13.32	2.92	1.33	1.28	0.24	17.9	20.4	16.1	64.3	7.11	4.21	4.38	5.58	2000	250	40	240	45	15	500			61.3	37	11.77	2.5	1.06	1.18	0.23	20.3	30.3	31.1	63.5
	286	F	1	55	60	1.6	23.4375	Thoracic surgery	Thoracoscopy radical resection of lower left lung cancer		1	9123	1.0549	0.713	74.6	46	12.61	2.3	2.43	1.38	0.32	9.9	14.5	10.5	62.4	5.27	0.65	4	4.81	1500	200	30	144	47	20	500
	287	M	2	84	53	1.7	18.3391	Gastrointestinal Lesions	Laparoscopic radical resection of colon cancer		4	10605	1.0195	0.782	64	32.2	13.81	5.01	1.13	1.05	0.33	13.1	17.3	5.4	61.3	7.95	11.35	4.75	4.79	1610	200	100	188	69	45	500	610		62.9	34.1	13.17	4.63	1.08	1	0.32	11.5	13.3	10.7	56.9
	288	F	1	36	75	1.65	27.5482	gynaecology	Laparoscopic removal of Uterine fibroid		3	9473	1.0076	0.332	70.7	42.4	14.25	2.91	0.95	1.34	0.29	12	14	7.4	71.5	4.38	0.96	7	4.9	1000	40	15	45	41	14	500
	289	M	2	84	56	1.65	20.5693	Gastrointestinal Lesions	Laparoscopic assisted radical gastrectomy for gastric cancer		4	9344.5	1.0193	0.597	62	39.4	9.21	2.13	0.65	1.25	0.33	9.7	17.4	19.7	74.9	4.87	39.83	4.64	5.03	2500	150	50	167	123	73	500			46.4	26.8	6.48	1.7	0.51	0.89	0.22	9.4	23.3	7.4	58.7
	290	M	2	68	62	1.65	22.7732	Thoracic surgery	Thoracoscopy radical resection of lower right lung cancer		1	2370	1.0031	0.138	63.6	36.4	13.73	3.13	0.44	1.17	0.38	5.6	14.7	6.5	93.9	6.72	9.05	5.91	4.89	2500	500	200	237	68	32	1000
	291	M	2	72	63	1.57	25.5588	Gastrointestinal Lesions	Laparoscopic radical gastrectomy for gastric cancer		2	6872.9	1.0069	0.282	67.2	39.4	13.95	2.89	0.64	1.33	0.28	35.4	28.9	13.6	65.4	3.97	3.47	7.22	4.5	2500	800	50	233	145	36	500			53.6	30.7	10.8	2.28	0.52	0.98	0.25	71.2	66.3	16.8	76.6
	292	M	2	83	72	1.63	27.0993	Gastrointestinal Lesions	Laparoscopic radical resection of colon cancer		1	980	1.0045	0.271	65.7	30.4	16.44	2.27	1.53	0.88	0.12	3.6	13.4	5	72.2	4.83	44.54	5.24		1930	800	50	134	69	5	200	730		57	29.1	14.17	1.98	1.27	0.85	0.09	9.5	19.2	19.2	78.5
	293	M	2	72	50	1.55	20.8117	Gastrointestinal Lesions	Laparoscopic assisted radical gastrectomy for gastric cancer		1	8435.4	1.0098	0.504	68.9	40.6	13.77	2.85	0.64	1	0.24	14.3	20	7.4	65.9	3.81	3.02	4.97	5.11	1500	100	60	210	100	70	500			49	28	9.59	2.16	0.51	0.91	0.19	45.6	46.4	15.8	80.4
	294	M	2	65	62	1.68	21.9671	Gastrointestinal Lesions	Thoracoscopy radical resection of esophageal cancer		1	7683	1.0158	0.708	68.7	37.7	11.7	2.9	1.36	1.23	0.22	25.6	17.8	4.7	71.3	6	5.31	4.92		2200	550	100	271	115	40	500
	295	F	2	51	59	1.6	23.0469	Gastrointestinal Lesions	Laparoscopic radical resection of rectal cancer		2	5742	1.0047	0.203	78.6	48.7	10.37	1.95	1.08	1.09	0.29	13.1	31.9	11.9	56.9	6.01	0.27	3.71	5.57	2000	200	50	100	55	25	500			53.6	34.9	7.43	1.38	0.71	1.11	0.26	6.3	19.3	12.5	61.4
	296	M	2	63	54	1.69	18.9069	Gastrointestinal Lesions	Radical gastrectomy for gastric cancer		1	2649	1.0054	0.272	63.9	34.8	12.11	4.1	0.36	1.65	0.5	9.7	17.3	4.1	61	3.62	43.23	6.37	4.94	2500	420	50	172	110	30	500			52.7	28.1	10.34	3.54	0.4	1.29	0.36	22.6	31.4	7.3	75.3
	297	M	1	60	82	1.79	25.5922	Lesions of the liver and gallbladder system	Laparoscopic resection of liver cancer		3	10956	1.012	1.246	63.9	36.9	12.04	1.84	1.16	1.3	0.38	18.9	14	6.9	31.3	5.2	1.77	7.24	4.68	3620	320	500	525	60	25	500			55.7	32.6	10.6	1.64	0.97	1.23	0.32	224.4	226	19.4	81.4
	298	M	2	73	56	1.6	21.875	Gastrointestinal Lesions	Laparoscopic radical resection of rectal cancer		1	2104	1.0041	0.178	65.5	37.2	12.75	1.64	0.71	1.44	0.5	11.7	22.3	6.9	93.8	5.01	12.52	7.24	3.73	2000	300	100	185	70	45	500			53.9	29	10.25	1.37	0.63	1.27	0.48	8.7	14.7	11	109.5
	299	M	2	83	61	1.66	22.1367	orthopedics	Total hip replacement		3	12261	1.0066	0.325	63.3	39.4	11.1	2.02	1.05	1.14	0.26	27.6	22.4	11.9	88.5	6.22	13.16	6.51	4.92	1500	150	80	105	90	35	500			53.6	32.9	9.96	1.91	0.96	1.31	0.29	17.6	17.9	10.2	88.9
	300	M	1	68	51	1.64	18.9619	Thoracic surgery	Thoracoscopy radical resection of esophageal cancer		2	5913	1.0118	0.537	68.4	42.2	9.87	3.53	0.55	0.8	0.39	17	22	10	69.1	3.01	0.49	5.76	5.22	220	350	120	320	65	20	500
	301	F	2	77	46	1.53	19.6506	Gastrointestinal Lesions	Radical gastrectomy for gastric cancer		2	7007	1.0144	0.532	63.2	34.5	13.24	5.24	1.23	1.05	0.27	11.6	20.4	14.1	62.4	5.38	0.94	4.7	3.51	3140	1000	100	275	60	20	500	640
	302	M	1	69	71	1.71	24.281	Thoracic surgery	Thoracoscopy radical resection of upper right lung cancer		2	2717	1.0066	0.562	68.5	40.9	12.81	2.09	1.49	1.2	0.41	20.3	25.4	6.4	76.7	5.97	1.53	8.61	4.35	2500	1000	300	260	52	28	500
	303	M	1	38	85	1.78	26.8274	orthopedics	Posterior lumbar interbody fusion with internal fixation		4	22367	1.0261	0.255	76.6	49.7	14.23	2.8	1.28	1.43	0.34	53.1	25.3	15.7	64.5	3.78	0.92	5.48	5.24	1000	240	150	189	50	35	500			60.9	37.8	11.8	2.4	1.05	1.3	0.33	36.8	37.2	15.4	70.8
	304	F	2	58	60	1.6	23.4375	orthopedics	Posterior lumbar interbody fusion with internal fixation		2	4183	1.0158	1.2	63.6	40	11.92	1.34	1.16	1.26	0.26	19.7	17.9	10.7	57.1	6.8	1.11	4.42	5.39	2320	300	300	200	90	25	500	250		53.6	32.7	9.35	1.06	0.9	1.08	0.24	16.5	20.8	12.4	64.2
	305	F	1	36	56	1.56	23.0112	gynaecology	Laparoscopic removal of Uterine fibroid		1	3351	1.0077	0.599	65.3	40.8	12.16	1.83	1.1	1.22	0.28	10.3	15.3	6.2	46.2	4.65	1.29	5.16	5.2	1000	300	20	60	70	40	500
	306	M	2	69	61	1.68	21.6128	Thoracic surgery	Thoracoscopy left lower lobectomy		2	4835	1.0102	0.416	56.7	35.2	7.75	0.6	0.77	1.26	0.28	20.6	21.8	6.2	68.1	2.5	0.32	4.38	4.75	2500	300	20	160	65	37	500
	307	M	2	75	53	1.65	19.4674	Gastrointestinal Lesions	Laparoscopic radical resection of rectal cancer		1	3872	1.0087	0.394	64.1	37.5	12.86	1.12	1.01	1.22	0.33	11.9	18.4	6.8	71.9	7.79	0.79	4.72	4.97	1500	300	10	160	80	30	500			59	33.9	11.38	0.96	0.93	1.05	0.32	10.8	19.8	19.8	89.3
	308	M	2	71	63	1.67	22.5896	orthopedics	total knee arthroplasty		3	7850	1.0151	1.028	70.4	40.9	13.34	3.06	0.88	1.25	0.34	38.4	25	12.2	73.6	7.22	1.14	3.55	5.31	1750	500	30	110	50	18	500			51.7	29.3	9.89	2.21	0.64	0.99	0.26	31.3	21.4	12.5	73.4
	309	M	2	62	66	1.72	22.3094	Thoracic surgery	Thoracoscopy right middle lobectomy		1	1861	1.0089	0.392	59.8	39.4	8.92	2.31	0.82	0.92	0.21	3.6	16.9	21.4	66.9	4.01	0.5	4.59	5.62	1000	700	20	98	70	40	500			57.6	35.7	8.06	2.16	0.76	1.09	0.21	9.4	29.8	12.3	73.7
	310	M	1	58	63	1.69	22.0581	Thoracic surgery	Thoracoscopy radical resection of upper right lung cancer		2	6350	1.0135	0.54	65.5	37.8	12.71	1.93	0.58	1.17	0.33	18.3	17.8	6.6	64.4	3.67	0.29	3.28	4.55	2000	900	100	160	65	27	500
	311	M	2	68	80	1.75	26.1224	Gastrointestinal Lesions	Radical gastrectomy for gastric cancer		4	28771	1.0231	0.739	64.6	38.7	10.75	1.53	0.83	1.67	0.37	17	22.7	15.4	73.3	6.52	4.01	7.16	4.97	2500	300	80	220	60	30	500			51.6	30.5	8.6	1.26	0.64	1.53	0.35	52.6	50.5	21.3	70.5
	312	F	2	51	61	1.6	23.8281	gynaecology	Laparoscopic Hysterectomy		1	5992	1.0073	0.313	72.8	44.7	13.29	2.1	0.96	1.1	0.36	25.5	22.2	8.4	64.2	4.66	0.1	3.34	5.53	1000	150	20	85	40	15	500
	313	M	1	47	78	1.63	29.3575	Thoracic surgery	Thoracoscopy radical resection of lung cancer		2	9212	1.0178	0.793	68.4	45.8	11.28	2.14	0.47	1.31	0.3	27.6	21.2	21	80.6	7.95	0.15	7.09	5.02	2500	300	100	150	80	35	500
	314	F	1	44	63	1.65	23.1405	gynaecology	Laparoscopic removal of Uterine fibroid		2	9069	1.0156	0.758	74.6	43	16.44	2.58	1.36	1.09	0.21	15.9	18	8.1	53.5	4.99	0.8	5.49	5.21	1000	100	15	66	55	12	500
	315	F	2	64	59	1.54	24.8777	Gastrointestinal Lesions	Laparoscopic assisted radical gastrectomy for gastric cancer		1	3363	1.0073	0.47	72.5	38.2	20.07	5.29	0.83	0.98	0.16	22.7	19.9	4.7	52.8	3.96	0.46	3.63	5.78	1500	300	10	160	70	20	500
	316	M	2	63	66	1.67	23.6652	Thoracic surgery	Thoracoscopy right middle lobectomy		2	12357	1.01	0.471	69	40	15.47	3	0.84	1.14	0.35	26.1	22.7	6.1	92.2	6.1	0.22	8.85	4.53	1500	1000	50	230	40	10	500
	317	F	2	58	65	1.6	25.3906	Gastrointestinal Lesions	Total gastrectomy with esophagojejunostomy		1	5161	1.0064	0.25	63.8	34.7	18.75	3.01	0.62	1.02	0.38	12.9	21.3	8.9	60.2	3.64	2.96	2.02	4.89	2000	400	50	254	118	18	500			50.9	28	14.63	2.53	0.49	0.95	0.29	12.7	26.1	18.6	68.6
	318	F	1	46	57	1.52	24.6711	gynaecology	Laparoscopic removal of Uterine fibroid		2	7286	1.018	0.636	67.1	40.3	11.77	2.84	1.32	1.12	0.35	8.8	13	6.1	61	5.92	1.3	5.03	4.61	1000	30	20	50	80	35	500
	319	M	1	64	59	1.65	21.6713	Thoracic surgery	Left upper lobectomy		1	2627	1..0054	0.258	54.2	33.8	7.3	1.84	0.72	1.13	0.35	8	12.5	11.5	70.9	3.21	36.63	6.83	4.46	2000	1100	30	132	62	28	500
	320	F	1	62	66	1.67	23.6652	Thoracic surgery	Thoracoscopy left lower lobectomy		2	8432	1.0177	0.598	66.4	41	12.1	1.2	0.28	1.31	0.3	14.7	18.5	7.3	60.2	4.18	0.64	5.05	4.19	1500	80	30	135	40	15	500
	321	F	1	27	65	1.62	24.7676	gynaecology	Laparoscopic dissection of right Ovarian cyst		2	14955	1.0244	0.989	75.2	45.4	13.15	1.95	1.09	1.23	0.33	10.1	15.1	14.4	58.2	4.53	0.43	6.37	4.73	1000	100	50	90	43	15
	322	M	2	65	92	1.75	30.0408	Lesions of the liver and gallbladder system	Laparoscopic resection of pancreatic masses		1	2729	1.0066	0.296	62.3	36.6	12.1	2.39	1.06	1.04	0.27	32.1	29.4	10.6	85.1	5.25	0.69	5.2	5.64	1500	300	100	100	80	50	500			65.1	39	12.85	2.71	1.17	1.15	0.31	28.4	27.2	28.8	92
	323	M	1	65	64	1.7	22.1453	Gastrointestinal Lesions	Laparoscopic radical resection of rectal cancer		2	9033	1.0153	0.626	65.4	40	10.62	1.31	0.37	1.23	0.43	13.4	20.9	9.9	75.4	4.53	5.09	10.38	4.42	2000	200	50	197	85	60	500			52.1	31.9	8.21	1.02	0.28	1.27	0.41	10.7	16.7	9.8	76.2
	324	M	2	54	66	1.75	21.551	Thoracic surgery	Wedge resection of right upper lung under Thoracoscopy		1	1798	1.0038	0.14	65.3	42.1	7.64	3.07	0.98	1.3	0.4	28.6	19.3	10.5	82.9	4.54	0.79	5.33	4.77	1500	300	10	80	40	10	500
	325	M	1	46	73	1.7	25.2595	Thoracic surgery	Thoracoscopy anterior segment resection of right upper lung		2	1227	1.0028	0.127	61.9	41.8	8.78	1.83	0.59	1.03	0.23	25.2	16.6	7	71.4	5.54	0.28	5.28	5.44	1500	200	30	160	125	70	500
	326	M	1	55	60	1.7	20.7612	Gastrointestinal Lesions	Laparoscopic radical resection of right colon cancer		1	6007	1.0074	0.248	62.7	39.4	7.86	1.32	0.76	1.41	0.47	11.8	14.8	4.2	69.5	4.87	9.67	8.89	4.49	2000	200	50	180	50	27	500			53.3	33.3	6.65	1.13	0.66	1.1	0.43	8.3	16.7	4.2	77.6
	327	F	2	46	72	1.65	26.4463	gynaecology	myomectomy		2	6575	1.0103	0.366	73.3	44.1	13.72	1.28	1.53	1.36	0.24	18.4	19.4	9.7	57.6	4.11	0.26	5.42	4.98	1000	70	20	125	55	25	500
	328	M	2	75	79	1.74	26.0933	Gastrointestinal Lesions	Total gastrectomy with esophagojejunostomy		2	6397	1.0107	0.399	60	35.5	13.59	2.15	0.82	1	0.23	27.6	30.5	11.7	73.4	6.28	0.29	6.41	5.29	2980	200	150	295	235	25	500	480		50.5	29.7	10.65	1.8	0.68	0.97	0.21	20.4	25.8	27.4	81.8
	329	M	1	64	67	1.69	23.4586	Gastrointestinal Lesions	Laparoscopic radical gastrectomy for gastric cancer		2	3770	1.0073	0.246	57.2	34.3	11.94	1.8	0.35	0.88	0.23	18.6	33.9	14.3	66.4	3.71	0.77	5.09	4.94	1500	600	120	290	45	12	500			46.9	28.8	8.47	1.17	0.27	0.95	0.25	47.1	60.4	11.8	81.4
	330	M	2	72	63	1.67	22.5896	Thoracic surgery	Thoracoscopy right upper lobectomy		2	3496	1.0092	0.368	67.7	39	13.03	2.7	0.89	1.16	0.29	19.9	25.1	7.5	71.7	5.75	6.15	7.63	4.92	1500	80	30	100	84	50	500
	331	F	1	61	62	1.57	25.1532	gynaecology	Laparoscopic assisted vaginal hysterectomy		2	6040	1.0064	0.476	68.6	43.4	10.69	1.87	0.56	1.15	0.3	18	18.4	13.1	44.6	4.31	0.49	5.94	4.72	1500	800	60	150	75	35	500
	332	F	2	68	57	1.6	22.2656	Gastrointestinal Lesions	Laparoscopic radical resection of right colon cancer		1	2039	1.0056	0.206	63.5	32.8	14.13	2.97	1.03	1.47	0.47	13	15.4	4.1	58.5	4.58	20.24	6.78	5.25	1700	1000	100	220	58	10	500			61.1	29.7	13.58	3.02	1.3	1.03	0.34	26.4	37.8	3.9	55.9
	333	M	1	66	65	1.76	20.984	Gastrointestinal Lesions	Laparoscopic right hemicolectomy		1	2115	1.0019	0.253	61.9	40.2	8.06	2.03	0.41	1.14	0.24	11.7	19	8.3	85.7	7.17	0.49	4.19	4.41	2000	450	80	100	85	60	500			52.6	34.2	6.61	1.9	0.38	1.05	0.23	8.4	17.3	15.6	94
	334	F	1	57	52	1.54	21.9261	Lesions of the liver and gallbladder system	Laparoscopic resection of liver cancer		2	6643	1.0103	0.575	69.6	42.1	14.08	1.66	1.29	1.22	0.26	21.1	25.1	7.6	64.8	6.21	2.08	4.25	3.99	2300	700	200	110	120	75	500	800		59.1	34.2	11.26	1.69	1.1	1.09	0.19	82.2	131	14.5	54
	335	M	2	57	58	1.75	18.9388	Thoracic surgery	Thoracoscopy right middle lobectomy		2	4591	1.0091	0.298	65.4	39.4	11.67	1.58	2.12	1.19	0.43	12.4	17	5.9	60.3	3.34	6.97	7.65	4.51	2000	550	200	250	82	60	500
	336	F	2	85	48	1.58	19.2277	Pancreaticoduodenum	Pancreaticoduodenectomy		1	1042	1.0048	0.259	63	39.4	9.47	2.05	0.46	1.23	0.25	42.6	42.2	6.9	61.1	6.74	4.38	5.29	5.17	2630	1000	200	320	60	15	500	830		56.5	35.8	8.4	1.9	0.54	1.04	0.21	318.2	311.4	15.8	65.5
	337	M	2	75	62	1.7	21.4533	Thoracic surgery	Thoracoscopy left pleural biopsy		3	10933	1.0154	0.619	69.1	43.2	12.28	1.83	2.34	1.02	0.23	18	19.1	8.6	67.7	4.43	1.48	6.44	6.44	1500	100	20	77	100	80	500
	338	F	1	49	48	1.63	18.0662	Gastrointestinal Lesions	Total gastrectomy with esophagojejunostomy		3	11381	1.0146	0.617	64.3	38.1	12.65	3.22	0.47	1.31	0.25	11.4	23.9	6.2	63.3	4.37	1.75	3.74	4.5	2400	200	150	184	80	26	500	400		53.7	30.4	10.68	2.81	0.53	1.14	0.21	18.9	31.7	10.3	63.6
	339	F	1	68	40	1.52	17.313	Thoracic surgery	Left upper lobectomy		2	2329	1.0072	0.33	73.7	41.3	16.53	2.09	1.11	1.22	0.4	16.6	23.9	7	63.2	5.65	0.31	3.64		2000	300	100	210	82	26	500
	340	F	2	70	53	1.56	21.7784	Gastrointestinal Lesions	Laparoscopic Gastrectomy		1	828	1.0015	0.056	60.4	36.2	13.18	1.41	1.03	0.96	0.37	12.1	18.5	20	82.1	8.32	0.58	4.48	5.1	1500	800	100	125	50	7	500			47.6	27.8	11.14	1.17	0.87	0.84	0.32	11.9	19.6	27.8	112.1
	341	F	1	71	57	1.63	21.4536	Gastrointestinal Lesions	Laparoscopic subtotal gastrectomy with gastrojejunostomy		1	2601	1.0064	0.528	62.2	36.3	12.66	3.2	1.84	1.2	0.25	19.1	19.7	13	66.8	5.56	0.18	5.54	4.19	1500	500	100	174	94	40	500		yes	54.9	31.2	10.39	2.7	1.55	1.04	0.21	45	46.5	19.2	59.7
	342	F	2	76	65	1.5	28.8889	Thoracic surgery	Thoracoscopy right upper lobectomy		2	5997	1.0125	0.369	66.3	38.7	14.41	2.74	0.92	1.33	0.26	27	21.6	6.7	61.6	6.17	1.55	5.82	6.08	2500	1000	50	150	75	30	500
	343	M	3	77	71	1.72	23.9995	Thoracic surgery	Wedge resection of right lower lung under Thoracoscopy		3	9847	1.0159	0.597	70.3	38.7	16.23	2.35	0.84	1.39	0.41	61.3	38	5.6	72	6.7	8.38	6.15		1500	500	30	112	64	30	500			63.4	35	14.59	2.05	0.77	1.21	0.37	37.9	27.6	14.1	68.2
	344	M	1	51	49	1.63	18.4425	Lesions of the liver and gallbladder system	Laparoscopic resection of liver cancer		1	3727	1.0071	0.25	69.6	46	9.54	3.31	1.6	1.08	0.28	17.1	22.9	4.2	69	5.54	0.23	5.52	5.14	1200	400	150	105	40	15	500	200		59.3	40	7.93	2.91	1.45	1.15	0.25	135.8	98.9	15.3	65.3
	345	F	2	47	60	1.6	23.4375	Gastrointestinal Lesions	Laparoscopic assisted radical gastrectomy for gastric cancer		2	6485	1.0319	0.535	66.2	41.9	12.96	1.49	1.2	1.33	0.23	15.1	20.6	6.6	50.2	4.49	0.06	3.54	4.64	1000	100	20	80	47	17	500
	346	F	2	61	64	1.53	27.3399	Lesions of the liver and gallbladder system	Laparoscopic partial hepatectomy		1	4594	1.0098	0.455	74.9	45.7	13.49	2.45	0.85	1.43	0.32	22.3	22.6	26.1	58.5	5.56	1.16	6.56	4.74	2200	100	100	135	65	30	500	200		65.3	39.1	12.07	2.24	0.76	1.28	0.27	122.9	111.5	45.6	46.7
	347	F	2	54	66	1.67	23.6652	Lesions of the liver and gallbladder system	Laparoscopic splenectomy combined with cholecystectomy		1	1821	1.0033	0.17	71.6	48.5	10.03	1.41	0.56	1.4	0.42	14	18.1	14.8	59.4	4.36	2	4.23	4.5	2200	350	200	220	70	25	1000	200
	348	M	1	41	77	1.75	25.1429	Lesions of the liver and gallbladder system	Laparoscopic retroperitoneal tumor resection		1	1806	1.0053	0.229	63.3	41.2	10.26	1.97	0.44	1.34	0.29	59.1	32.5	5.8	58.1	3.41	2.32	4.91	5.66	2000	80	200	180	40	10	500			65.2	41.7	11.17	2.1	0.46	1.51	0.31	63.2	34.8	20.7	54.2
	349	F	1	53	69	1.62	26.2917	Gastrointestinal Lesions	Laparoscopic subtotal gastrectomy with gastrojejunostomy		1	1221	1.0038	0.183	70.8	43.7	12.18	2.44	0.7	1.38	0.24	40.9	20.8	9.1	50.8	5.26	3.77	5.86	5.23	2000	900	150	240	150	45	500			46.7	29.3	8.11	1.76	0.52	1.04	0.17	89.3	63.2	16	57.7
	350	M	1	72	62	1.78	19.5682	Gastrointestinal Lesions	Laparoscopic radical resection of rectal cancer		1	699	1.0024	0.124	55.5	33	10.1	2.63	0.69	0.78	0.28	16.1	33	7.7	76.5	6.27	0.82	3.38	6.07	2500	900	100	170	100	65	500			60.7	37.7	10.38	2.7	0.67	0.99	0.33	18.2	28.3	16.4	71.8
	351	M	2	75	56	1.7	19.3772	Lesions of the liver and gallbladder system	Laparoscopic resection of liver cancer		3	5365	1.0081	0.319	69.4	43.2	13.15	2.6	0.63	1.08	0.1	16.8	20.7	10.4	58.8	5.92	1.26	6.11	4.89	2180	300	200	280	70	20	500	680		54.8	33.9	10.7	2.1	0.62	0.86	0.21	197.9	210.6	37.3	60.2
	352	F	2	61	50	1.52	21.6413	Gastrointestinal Lesions	Total gastrectomy with esophagojejunostomy		1	1227	1.0028	0.127	74.3	40.9	15.19	5.24	1.91	1.26	0.37	13.1	21	15.5	63.5	3.69	0.5	6.22	4.92	2000	400	200	210	100	75	500			58.4	32.2	11.69	4.07	1.54	1.02	0.31	31.3	41.7	17	62.1
	353	M	1	54	67	1.82	20.227	Thoracic surgery	Thoracoscopy radical resection of esophageal cancer		4	16332	1.0167	0.637	62.5	41	9.94	2.11	1.33	0.91	0.22	11.6	16.5	15.8	68.3	2.36	0.26	2.77	5.32	3000	300	300	320	60	25	500
	354	F	1	51	60	1.6	23.4375	Gastrointestinal Lesions	Laparoscopic radical resection of colon cancer		1	6382	1.0078	0.55	68.6	38.8	15.65	2.75	2.05	1.18	0.27	8.4	17	8.1	70.5	5.29	0.34	4.93	5.08	3000	500	180	285	85	15	500
	355	M	2	57	58	1.66	21.048	Gastrointestinal Lesions	Laparoscopic subtotal gastrectomy with gastrojejunostomy		3	8283	1.006	0.183	60.8	38.7	12.37	1.45	0.59	0.95	0.21	16.9	23.1	10	93.9	8.28	0.23	4.68	5.1	1700	100	20	170	105	50	500	200		49.1	30.1	10.38	1.2	0.5	0.81	0.19	37.3	40	31.5	106.3
	356	F	1	43	61	1.58	24.4352	gynaecology	Laparoscopic removal of Uterine fibroid		4	12821	1.0228	0.602	67.6	39.4	14.69	2.27	1.86	1.08	0.39	13.8	21.3	16.3	53.5	4.21	0.19	5.73	3.98	500	50	20	70	50	27
	357	F	2	71	57	1.58	22.8329	Gastrointestinal Lesions	Laparoscopic radical resection of right colon cancer		1	2905	1.0063	0.289	66.6	44.2	10.48	1.94	0.5	0.99	0.28	13.7	19.6	16.1	58.9	4.58	1.31	5.67	5.9	2500	1200	50	165	60	25	500			54.7	35.3	8.68	1.65	0.44	1.02	0.27	52.3	12.1	12.5	58.7
	358	F	2	63	60	1.5	26.6667	Thoracic surgery	Wedge resection of right upper lung under Thoracoscopy		1	1473	1.0038	0.185	68.9	41.3	10.98	1.83	1.6	1.46	0.38	12.1	19.4	19.4	70.3	4.33	3.63	5.78	4.8	1000	200	5	64	45	12
	359	M	2	58	65	1.7	22.4913	Thoracic surgery	Thoracoscopy left lower lobectomy		1	1192	1.0023	0.102	71.1	43.9	13.99	1.56	1.27	1.08	0.26	21	24.1	9.9	80.3	6.61	0.36	4.86	5.31	2000	700	100	276	88	36	500
	360	F	1	64	59	1.6	23.0469	Gastrointestinal Lesions	Laparoscopic radical resection of rectal cancer		1	1471	1.004	0.166	61.5	39	10.11	1.87	0.63	1.21	0.36	13.2	20.2	7.5	68.3	5.78	0.97	3.69	5.55	2000	700	30	145	84	41	500			51.9	31.1	8.61	1.74	0.56	1.22	0.35	12	19.6	6.3	73.2
	361	F	1	57	56	1.64	20.8209	Thoracic surgery	Thoracoscopy left mediastinal tumor resection		1	1331	1.0037	0.158	69.7	43.7	11.66	2.58	0.89	1.31	0.3	19.4	25.7	12.1	71	5.12	0.25	5.27	4.4	1500	800	100	73	89	46	500			56.39	35.8	9.92	2.19	0.73	1.18	0.26	15.2	22.2	14.4	66
	362	M	1	54	52	1.64	19.3337	Gastrointestinal Lesions	Radical gastrectomy for gastric cancer		1	2424	1.0039	0.152	57.5	34.6	8.78	3	0.86	1.2	0.26	8.4	13.6	4.8	71.9	3.54	8.51	5.64	4.42	1500	500	150	202	76	26	500			50.3	29.4	7.08	2.72	0.77	1.2	0.24	16.4	22.1	101	69.4
	363	F	1	62	50	1.6	19.5312	Gastrointestinal Lesions	Laparoscopic radical resection of rectal cancer		2	3498	1.0068	0.288	73.7	49.1	10.37	1.3	1.83	1.19	0.31	18.1	28.7	15.5	70.1	4.59	0.92	4.34	4.93	2000	100	60	165	146	95	500			57.9	37.3	7.95	1.06	1.51	1.27	0.27	11.1	20.1	12.8	60.3
	364	M	2	78	71	1.65	26.079	orthopedics	Total hip replacement		2	3987	1.008	0.331	65.2	38.7	11.57	1.12	0.6	1.22	0.41	15.9	21.3	8.7	64	5.79	4.64	6.49	5.55	2250	200	50	151	38	11	500	250		41.4	24.8	6.35	0.65	0.35	0.96	0.28	11.4	29.9	14.8	80.7
	365	M	2	70	67	1.68	23.7387	Gastrointestinal Lesions	Laparoscopic radical resection of rectal cancer		1	1600	1.0038	0.33	67.3	36.2	15.11	2.76	1.18	1.12	0.37	13.1	14.5	8.5	64.3	3.89	5.48	5.42	4.57	2500	1400	300	185	68	33	500			56	29.6	13.76	2.49	1.04	1.12	0.3	10.3	13	10.6	73
	366	F	1	46	54	1.6	21.0937	gynaecology	Laparoscopic transabdominal total hysterectomy		3	11029	1.012	0.511	79.1	47.8	16.86	2.53	0.6	1.16	0.25	10.9	15.3	7.7	49.3	3.68	0.21	3.72	4.4	1000	100	20	100	39	12	500
	367	F	2	62	59	1.52	25.5367	Lesions of the liver and gallbladder system	Laparoscopic resection of liver cancer		1	2403	1.0053	0.481	67.2	43.9	10.18	2.48	0.35	1.16	0.36	23.7	30.3	10.8	68.5	5.88	0.87	5.61	4.23	2380	600	300	237	99	5	500	680		55.5	34.1	8.48	2.11	0.45	1.08	0.3	171.1	192.3	19	62.8
	368	F	1	74	80	1.5	35.5556	orthopedics	total knee arthroplasty		3	10952	1.0167	0.575	62.6	41.1	10.41	1.36	1.4	1.21	0.26	14.9	19	10.5	62.3	4.23	1.11	4.1	6.09	1500	200	100	133	58	28	500			48.9	31.7	7.33	1.02	0.99	1.16	0.22	12.1	20.2	18.8	71.9
	369	F	2	86	55	1.59	21.7555	Gastrointestinal Lesions	Laparoscopic radical resection of rectal cancer		1	2186	1.0046	0.275	64.6	37.8	12.74	2.13	1.67	1.37	0.42	29.6	25	20.8	83.1	4.24	26.47	8.32	5.04	3430	800	180	213	70	38	500	430		54.6	30.6	10.1	1.92	1.27	1.34	0.37	14.7	24.9	15.6	61.5
	370	F	1	56	60	1.57	24.3418	gynaecology	Laparoscopic transabdominal total hysterectomy		1	3735	1.01	0.362	68.1	42.4	11.85	0.64	0.65	1.33	0.21	16.6	19	10.9	52.8	3.92	0.71	4.36	4.72	1000	50	30	110	55	21	500
	371	F	1	52	64	1.53	27.3399	gynaecology	Laparoscopic transabdominal total hysterectomy		1	5405	1.008	0.286	65.7	41.1	12.99	1.22	1.15	1.13	0.3	38.8	33	8.4	53.5	4.38	0.57	4.89	4.76	1000	200	20	106	56	12	500
	372	F	2	66	54	1.5	24	Gastrointestinal Lesions	Laparoscopic Gastrectomy		1	786	1.0023	0.107	58	35	11.89	1.14	0.91	1.16	0.3	22.6	22.3	6.7	48.5	2.07	1	5.63	4.66	1400	700	80	271	67	19	500	400
	373	F	1	60	55	1.6	21.4844	orthopedics	Total hip replacement		2	4902	1.0094	0.433	65.2	39.9	11.25	2.16	1.29	1.43	0.33	12.9	15.5	11	64.3	6.55	1.35	6.63	4.5	1500	350	300	137	83	37	500			48.8	29.5	7.96	1.52	0.85	1.21	0.28	14.6	27.1	15.3	57.3
	374	M	1	40	73	1.71	24.9649	Thoracic surgery	Wedge resection of left upper lung under Thoracoscopy		3	9517	1.0118	0.579	72.4	46.8	14.22	1.79	0.35	1.31	0.32	21.3	20.7	15.5	74.9	4.13	1.94	6.01	4.3	1100	300	20	87	63	8	500
	375	M	2	66	53	1.67	19.0039	Thoracic surgery	Thoracoscopy radical resection of upper left lung cancer		1	3231	1.0077	0.236	68.1	39.5	14.84	2.27	1.07	1.18	0.27	16.8	23.6	9.2	60.7	4.88	0.3	5.32	4.09	1700	400	100	230	70	45	500
	376	M	1	55	67	1.72	22.6474	Thoracic surgery	Wedge resection of right upper lung under Thoracoscopy		3	15964	1.0187	0.653	64.3	39.5	10.63	3.75	0.63	1.2	0.23	12.2	18.7	14.6	70.6	5.72	0.24	3.42	4.95	1000	200	80	70	55	25	500
	377	F	1	50	61	1.6	23.8281	gynaecology	Laparoscopic total hysterectomy		1	1363	1.0035	0.143	65.4	39.6	13.37	1.4	2.13	1.15	0.25	24.4	23.7	9.9	54.7	2.93	0.31	4.16	4.19	1500	500	30	90	50	10	500
	378	F	1	48	49	1.63	18.4425	orthopedics	Posterior lumbar interbody fusion with internal fixation		2	2302	1.0083	0.292	61.9	36.1	12.65	2.94	1.37	1.25	0.25	14.2	19.6	8	44.8	4.56	9.56	9.12	5	1500	300	200	127	65	35	500			52.9	29.9	10.51	2.58	1.13	1.1	0.25	11.4	19	11.8	39.8
	379	M	3	64	63	1.68	22.3214	Thoracic surgery	Thoracoscopy left lower lobectomy		1	3067	1.008	0.366	67.4	41.6	12.53	1.77	0.63	1.21	0.38	18.3	15.1	8.1	62.5	4.5	2.14	5.35	5.83	1000	300	20	116	60	25	500
	380	M	2	75	48	1.6	18.75	Gastrointestinal Lesions	Laparoscopic radical resection of right colon cancer		2	3441	1.0076	0.235	65.7	32.2	15.68	2.34	0.72	1.7	0.4	19.7	19.5	5.6	88.2	6.55	57.08	6.17	4.26	2020	120	70	153	120	50	500	520
	381	F	1	44	58	1.58	23.2335	gynaecology	Laparoscopic removal of Uterine fibroid		2	17388	1.017	0.886	65.5	40.3	13.68	1.01	1.69	1.26	0.25	13.5	15.8	5.7	46.8	2.81	0.3	5.41	4.64	1000	100	20	56	85	35	500
	382	F	2	47	60	1.63	22.5827	Thoracic surgery	Thoracoscopy right lower lobe dorsal segment resection		1	2796	1.0058	0.42	65.7	35.1	16.93	2.32	1.27	0.97	0.23	18.2	13.9	6.7	50.6	4	1.36	6.88	4.75	1500	50	60	93	72	37	500
	383	F	1	64	60	1.68	21.2585	Thoracic surgery	Wedge resection of right upper lung under Thoracoscopy		3	9644	1.0117	0.697	65.4	40.1	13.84	1.76	0.53	1.14	0.33	8	22.9	11.4	56.4	4.7	3.5	4.26	4.95	1500	100	50	150	78	23	500
	384	F	2	62	46	1.5	20.4444	Thoracic surgery	Thoracoscopy right middle lobectomy		2	8906	1.0151	0.649	69.8	41.7	12.17	2.39	2.65	1.37	0.28	32.1	22.3	6.2	64.5	6.31	1.64	5.24	5.77	4150	1400	500	305	85	35	1000
	385	F	1	40	50	1.56	20.5457	gynaecology	myomectomy		1	1808	1.0027	0.137	65.9	40.6	13.19	2.24	1.43	1.02	0.16	16	19.2	21.9	63.1	3.81	0.46	5.98	4.28	1000	200	10	100	50	30	500
	386	F	1	68	43	1.5	19.1111	Gastrointestinal Lesions	Laparoscopic assisted radical gastrectomy for gastric cancer		1	972	1.0024	0.111	69.9	40.4	15.02	2.33	1.01	1.42	0.32	17.5	21	8.9	43.7	6.54	0.46	6.61	4.7	2500	500	120	210	75	30	500
	387	F	2	51	64	1.52	27.7008	Thoracic surgery	Thoracoscopy radical resection of upper left lung cancer		1	1665	1.0046	0.222	71.2	40.9	16.42	2.54	0.67	1.62	0.33	27.6	21.4	6.6	59.7	6.88	2.6	5.23	5.97	1500	150	50	70	110	25	500
	388	F	1	47	80	1.66	29.0318	Thoracic surgery	Thoracoscopy right lower lung dorsal segment resection		2	3913	1.0084	0.261	65.9	39.9	13.04	1.21	0.66	1.47	0.31	27.2	20.5	10.7	54.2	4.97	0.98	6.24	4.82	1500	800	100	120	50	20	500
	389	F	2	66	54	1.55	22.4766	Gastrointestinal Lesions	Total gastrectomy with esophagojejunostomy		4	13851	1.0107	0.985	67.8	41.3	13.85	2.66	0.76	1.2	0.27	14	27.1	15.9	75.7	8.01	0.53	6.51	4.92	1000	300	10	50	100	50				57.5	34.5	11.69	2.31	0.61	1.25	0.28	19	28.5	22.2	71.1
	390	F	2	74	60	1.57	24.3418	orthopedics	Open reduction of fracture of femur		3	3401	1.0154	0.6	55.7	30.7	8.61	3.88	0.88	1.32	0.37	20.8	34	12.1	46.1	3.61	59.51	5.63	5.58	2390	300	900	200	63	40	500	1390
	391	F	1	43	57	1.55	23.7253	orthopedics	Total hip replacement		1	1053	1.0026	0.112	56.7	35.2	11.03	1.3	0.8	0.95	0.22	12.4	14.3	8.1	56.4	4.4	0.17	5.03	4.99	1750	550	150	90	80	44	500	250		49.5	31.3	9	1.05	0.61	0.97	0.2	13.9	24	13.2	53.2
	392	M	2	71	71	1.7	24.5675	Lesions of the liver and gallbladder system	Radical resection of gallbladder cancer		3	9693	1.0158	0.902	61.2	40	8.47	1.93	0.71	1.54	0.35	17.5	20.2	17.6	76.4	5.41	0.68	6.97	5.25	2410	600	200	320	50	25	1000	400		50.7	33.5	7.25	1.76	0.67	1.11	0.24	191.3	579.3	23.3	63.6
	393	M	2	51	60	1.7	20.7612	Lesions of the liver and gallbladder system	Excision of tumors in the body and tail of the pancreas in the abdomen		4	6435	1.0099	0.339	70.1	48.1	9.82	3.31	0.66	1.24	0.29	12.9	17.1	19.3	63.3	4.73	0.24	4.9	6.06	3200	400	200	230	45	20	500	200		54.4	37.1	7.46	2.74	0.56	1.13	0.25	20.9	21.5	29.5	56.3
	394	F	1	42	61	1.58	24.4352	Thoracic surgery	Wedge resection of right upper lung under Thoracoscopy		3	11009	1.0138	0.636	63.5	39.7	11.52	3.18	1.55	0.91	0.15	14	14.6	7.3	59.3	4.4	0.12	4.54	4.43	1000	200	20	50	120	58	500
	395	F	1	57	51	1.62	19.433	orthopedics	Pedicle screw fixation+lumbar interbody fusion		1	2152	1.0076	0.259	64	38.9	12.35	2.94	1.23	1.05	0.34	17.4	17.1	5.9	47.4	5.82	0.29	3.94	5.4	1500	500	50	98	58	23	1000
	396	F	2	51	60	1.58	24.0346	orthopedics	Total hip replacement		1	2553	1.0055	0.257	67.6	41.9	13.55	2.03	1.04	1.14	0.22	36.1	27.8	67.6	51.4	4.19	0.41	3.83	4.92	2100	100	800	178	89	28	500	600		51.1	32.6	9.12	1.47	0.66	0.91	0.19	36.3	39.8	6.5	74.7
	397	F	1	53	55	1.58	22.0317	Thoracic surgery	Thoracoscopy right middle lobectomy		2	7327	1.0164	0.567	72	44.7	14.76	1.54	1.6	1.06	0.29	13.7	22.9	8.5	62.7	4.77	0.32	5.55	4.37	1500	150	40	175	79	24	500
	398	M	2	67	80	1.7	27.6817	orthopedics	Total hip replacement		3	9898	1.0176	0.681	63.1	42.6	7.96	1.04	0.8	1.24	0.27	55.4	64.2	15.9	71.1	4.33	1.23	5.47	5.94	1250	300	300	95	48	15	500	250		48.5	32.9	5.55	0.76	0.56	1.14	0.23	40.4	52.3	26.6	64.7
	399	F	2	62	60	1.6	23.4375	Thoracic surgery	Thoracoscopy radical resection of upper left lung cancer		3	9346	1.0169	0.545	66.9	40.1	12.54	2.12	0.83	1.43	0.4	24.5	23	12.7	75.3	4.82	1.44	9.2	5.4	2000	500	100	166	59	27	500
	400	M	1	55	66	1.75	21.551	Gastrointestinal Lesions	Laparoscopic Sigmoid colon resection		1	387	1.0031	0.097	71.5	47.2	11.75	2.76	0.96	1.39	0.33	9.3	16.3	10.1	61.4	4.16	0.11	6.22	5.39	1700	600	50	184	42	5	500			64.2	40	9.75	2.42	0.88	1.35	0.31	8.3	16.1	8.8	64.7
	401	F	2	86	45	1.41	22.6347	Gastrointestinal Lesions	Radical resection of colon cancer		1	1139	1.0038	0.168	72.5	39.9	15.32	2.99	2.63	1.32	0.35	10.5	23	8	56.4	5.47	0.82	4.78	4.55	2770	800	100	190	57	29	500	270		52.2	29.3	10.94	1.94	1.8	1.01	0.26	7.5	19.7	8.3	45.9
	402	M	3	62	64	1.7	22.1453	orthopedics	Posterior lumbar interbody fusion with internal fixation		2	3179	1.0059	0.234	73.1	42.7	14.06	1.92	0.6	1.57	0.34	14.3	15.8	7.3	63.3	5.13	10.48	4.24	4.27	2300	1500	500	186	102	61	500	300
	403	M	1	69	63	1.68	22.3214	Gastrointestinal Lesions	Laparoscopic radical resection of rectal cancer		3	8556	1.0114	0.543	63.1	39.5	11.16	1.13	0.69	1.48	0.32	15	19.8	7.5	78.9	5.4	8.6	5.8	5.2	1300	400	50	145	90	12	500			57.3	35.3	10.65	1.04	0.7	1.26	0.28	11.1	18.8	18.2	78.2
	404	F	1	44	57	1.65	20.9366	gynaecology	myomectomy		1	2249	1.0043	0.213	70.8	44.2	12	2.04	1.27	1.07	0.29	12.6	17.9	16.7	44.4	4.68	0.24	5.13	4.57	1000	200	20	61	67	17	500
	405	F	2	47	70	1.63	26.3465	gynaecology	Laparoscopic removal of Uterine fibroid		1	2021	1.0068	0.247	65.8	39	12.49	3.18	2.39	1.22	0.28	12	14.4	8.2	46.5	2.43	0.36	4.85	4.86	1500	100	15	108	35	9	500
	406	F	2	77	49	1.5	21.7778	Gastrointestinal Lesions	Laparoscopic assisted radical gastrectomy for gastric cancer		1	1380	1.0045	0.196	62.2	37.5	11.98	1.86	0.98	1.24	0.42	8.3	13.4	9.3	54	3.33	1.9	5.31	4.12	3000	800	200	285	69	12	500
	407	M	1	64	55	1.67	19.721	Gastrointestinal Lesions	Laparoscopic radical resection of rectal cancer		6	19398	1.0199	0.66	56.9	37.1	7.54	1.78	0.62	0.95	0.38	10.3	10.3	5.5	80.4	3.94	5.05	6.76	6.45	2000	200	80	270	70	12	500			46.3	29.4	5.45	1.45	0.5	0.95	0.34	9.7	13.8	8.5	72.3
	408	M	2	66	59	1.68	20.9042	Thoracic surgery	Thoracoscopy radical resection of lower left lung cancer		1	3048	1.007	0.465	64.1	37.8	13.37	2.83	0.79	1.1	0.28	25.6	24.5	8.8	67.4	4.65	1.17	3.88	4.58	2000	500	150	202	79	27	500
	409	M	2	59	61	1.64	22.68	Thoracic surgery	Thoracoscopy radical resection of lower right lung cancer		3	9088	1.0098	0.609	57.7	36	7.18	4.07	0.44	0.98	0.19	23.9	14.2	16.5	64.1	2.61	0.82	3.21	5.16	2500	200	250	160	119	38	500
	410	M	1	40	76	1.68	26.9274	Thoracic surgery	Thoracoscopy left lower lobectomy		3	17676	1.0155	0.573	75.4	44.8	15.63	2.57	0.73	1.39	0.45	22.9	21.1	8.4	85.7	4.54	1.15	4.3	5.21	3000	900	50	225	53	26	500
	411	F	1	51	64	1.63	24.0882	gynaecology	Laparoscopic transabdominal total hysterectomy		3	12646	1.015	0.661	75.5	48.4	12.65	2.81	1.36	1.1	0.2	13.7	17.2	11.7	54.1	4.66	0.76	4.11	5.31	1000	50	10	98	46	13	500
	412	F	2	51	59	1.6	23.0469	orthopedics	Anterior cervical spinal canal decompression		1	4339	1.0073	0.613	70.8	40.7	11.62	3.03	0.26	1.18	0.41	18.3	17.5	7	54.6	5.54	5.62	8.44		1500	100	25	132	85	32	500			62.2	36.4	11.41	3.01	0.23	1.32	0.36	11.1	27.9	10.4	53.7
	413	M	2	67	70	1.63	26.3465	Thoracic surgery	Thoracoscopy radical resection of lower right lung cancer		1	1915	1.0056	0.269	68.9	41.9	11.82	2.77	0.54	1.46	0.35	29.5	25.3	15.9	64.6	5.01	3.06	5.39	5.09	2500	500	30	185	129	33	1000
	414	F	1	51	47	1.56	19.313	orthopedics	Posterior lumbar interbody fusion with internal fixation		1	2119	1.0049	0.296	73.4	49.3	9.33	1.17	1.17	1.31	0.37	10.9	17.1	12.8	57.3	5.05	0.21	5.05	4.75	1500	350	100	155	111	36	500			57	36	6.36	0.94	0.89	1.33	0.36	11.5	14.5	12.8	57.3
	415	F	2	78	38	1.55	15.8169	Thoracic surgery	Wedge resection of left upper lung under Thoracoscopy		1	1028	1.0036	0.16	66.6	37.9	16.95	3.16	1.37	1.04	0.29	11.5	26.2	8.3	58.7	4.51	2.3	4.5	4.5	1000	400	25	65	155	97	500
	416	M	1	56	61	1.7	21.1073	Thoracic surgery	Thoracoscopy left lower lobectomy		3	12765	1.0175	0.94	60.7	39.7	8.44	3.49	0.7	1.03	0.18	13.7	20.2	9.9	85.9	5.23	0.13	4.79	4.31	1500	100	20	115	68	45	500
	417	F	2	59	72	1.6	28.125	Thoracic surgery	Thoracoscopy left mediastinal tumor resection		2	6263	1.0085	0.598	70.1	43	13.09	1.44	0.96	1.38	0.35	18.4	23.8	9.1	57.2	4.26	2.32	4.4	5.27	2300	400	300	314	60	10	500
	418	F	1	53	56	1.64	20.8209	Thoracic surgery	Thoracoscopy right upper lobectomy		1	2391	1.0052	0.235	60.4	38	11.26	1.64	1.04	1.15	0.31	18.1	18.8	6.6	54.7	5.11	6	4.1	5.17	1500	200	50	115	60	15	500
	419	F	2	61	47	1.53	20.0777	gynaecology	Laparoscopic transabdominal total hysterectomy		1	2145	1.0034	0.224	63.1	40	11.47	1.38	0.66	1.02	0.25	18	23.3	7.9	58.3	4.76	0.41	3.65	4.79	1000	400	50	80	65	20	500
	420	M	2	87	66	1.6	25.7812	Gastrointestinal Lesions	Laparoscopic Gastrectomy		1	2370	1.0061	0.25	63.5	39.4	11.43	0.96	0.99	1.06	0.31	7.8	20.4	10	53.9	7.06	1.99	4.94	4.7	1000	400	50	95	70	30	500			63.5	39.4	11.43	0.96	0.99	1.06	0.31	7.8	20.4	10	66.9
	421	M	2	71	55	1.66	19.9594	orthopedics	Posterior lumbar interbody fusion with internal fixation		2	4551	1.0102	0.39	68.5	44.8	10.73	2.42	0.45	1.11	0.3	28.8	26.7	10.4	58.6	4.37	0.29	4.84	5.24	1500	800	20	275	100	55	500
	422	M	1	68	62	1.6	24.2187	Thoracic surgery	Thoracoscopy radical resection of lower right lung cancer		1	4840	1.0118	0.382	61.4	38	10.24	2.99	0.53	1.22	0.27	14	15.5	4.1	62.5	5.21	0.5	6.36	4.68	2500	500	100	305	40	15	500
	423	M	2	62	63	1.68	22.3214	orthopedics	total knee arthroplasty		3	6073	1.0118	0.459	61	39	10.67	3	0.59	1.06	0.28	17.3	18.9	17.8	60.4	5.67	0.26	4.39	4.52	2000	400	120	165	50	25	500			46.9	31.1	7.55	2.21	0.4	0.96	0.18	21.1	23.8	25.2	64.9
	424	M	2	68	73	1.6	28.5156	orthopedics	Repair of right total knee Joint replacement		1	1172	1.0045	0.196	69.1	44.9	10.19	2.92	0.4	1.14	0.26	21.1	24.2	12.9	67.9	4.12	1.19	6.67	4.87	1200	400	100	120	95	50	500	200		58.7	35.7	7.2	2.21	0.32	1.25	0.3	17.5	17.5	18.1	58.9
	425	F	1	45	62	1.6	24.2187	Thoracic surgery	Wedge resection of right upper lung under Thoracoscopy		3	5248	1.0108	0.373	70.2	46.7	10.75	2.53	1.63	1.38	0.3	23.1	21.9	9.6	52.9	3.57	0.67	3.82	6.12	1500	600	10	115	65	20	500
	426	M	1	68	55	1.7	19.0311	Lesions of the liver and gallbladder system	Laparoscopic resection of liver cancer		1	2774	1.0077	0.284	69	39.8	12.01	2.43	0.59	1.61	0.4	23.5	28.9	19.7	85.6	5.69	0.52	3.65	5.64	2000	300	200	190	105	50	500			62.9	32.3	9.86	1.92	0.5	1.03	0.19	138.2	175.9	26.1	74.1
	427	F	1	57	57	1.66	20.6852	Lesions of the liver and gallbladder system	Radical resection of bile duct tumors		1	1340	1.0032	0.14	72	47.1	10.48	2.35	1.95	1.5	0.32	55.8	23.1	18.8	70.8	4.43	0.38	5.67	5.03	2500	450	100	195	45	15	500			56.1	34.1	7.68	1.76	1.76	1.2	0.25	93.3	118.7	23.1	56.3
	428	M	2	53	70	1.78	22.0932	Gastrointestinal Lesions	Laparoscopic partial resection of Sigmoid colon		4	12232	1.012	0.517	61.2	41.7	7.54	1.49	0.51	1.37	0.35	22.8	19.7	6.8	58.8	3.09	3.15	6.25	6.35	2000	100	80	190	75	55	500			45.9	29.5	4.84	1.06	0.42	1.02	0.29	52.7	28	17.1	66.3
	429	M	1	67	49	1.6	19.1406	Gastrointestinal Lesions	Laparoscopic radical resection of right colon cancer		4	18763	1.0198	1.751	60.6	34.8	12.6	2.24	1.06	1.19	0.31	8.3	14.7	5.1	84.2	5.38	19.41	5.58	4.4	2230	500	100	225	70	15	500	230		54	29.4	10.66	1.97	1.02	0.94	0.29	8.2	15.8	8.4	68.7
	430	M	3	71	53	1.7	18.3391	Gastrointestinal Lesions	Radical gastrectomy for gastric cancer		1	4619	1.0097	0.413	51.8	32.1	10.9	1.08	0.52	0.95	0.26	18.1	32	13.6	88.9	6.95	0.11	3.37	4.54	2000	700	80	160	85	55	500			50.7	32.3	8.48	0.93	0.5	0.82	0.26	26.4	43.9	28.1	83.1
	431	M	2	87	55	1.65	20.202	Gastrointestinal Lesions	Total gastrectomy with esophagojejunostomy		1	1118	1.0042	0.179	54.1	29.7	11.8	2.79	0.78	1.02	0.3	10.1	18.5	11.7	91.8	4.08	2.1	4.21	4.31	2930	300	100	180	100	40	500	430		48.4	29.3	8.43	2.01	0.67	0.73	0.23	101.5	112.9	24.8	106
	432	F	2	72	48	1.4	24.4898	orthopedics	Repair of right total knee Joint replacement		1	1962	1.0053	0.285	63.8	39.3	11.63	2.03	0.39	1.15	0.23	13.8	15.6	13.5	59.2	5.45	0.49	6.34	4.44	1000	400	100	120	50	15	500
	433	M	2	76	49	1.5	21.7778	Gastrointestinal Lesions	Laparoscopic partial resection of Sigmoid colon		4	15073	1.0147	0.537	65.6	37.4	11.5	3.45	0.77	1.24	0.43	11.5	14	13.7	66.1	3.67	30.88	7.08	4.33	2460	400	50	285	45	9	500	460		53.2	30.5	8.58	2.84	0.73	0.99	0.39	11.2	13.5	8.7	64
	434	F	2	56	59	1.61	22.7615	orthopedics	Posterior lumbar interbody fusion with internal fixation		1	1146	1.0034	0.12	72.3	42.4	13.05	2.63	0.85	1.4	0.38	17.2	23.9	8.3	59.4	5.41	4.66	4.43	5.18	1500	500	100	130	80	35	500
	435	F	1	45	46	1.55	19.1467	gynaecology	Laparoscopic dissection of right Ovarian cyst		1	5326	1.0091	0.34	61.8	30.2	12.68	2.32	2.68	1.68	0.3	13	21.3	6.4	52.5	1.96	55.74	6.96	3.74	1900	80	150	95	65	25	500	400
	436	F	2	87	48	1.6	18.75	Gastrointestinal Lesions	laparoscopy		3	4349	1.0128	0.39	57.3	31.6	10.97	2.89	0.57	1.41	0.34	8.4	18.9	12.3	48.5	1.92	105.74	4.2	4.6	1000	200	5	25	55	5
	437	F	1	47	60	1.6	23.4375	orthopedics	Anterior cervical spinal canal decompression		2	3358	1.0098	0.513	68	41.5	12.96	1.65	0.73	1.21	0.27	13.2	14.4	12.7	57.2	6	0.17	4.75	4.78	1000	100	50	95	50	13	500
	438	F	1	46	48	1.56	19.7239	gynaecology	Laparoscopic removal of Uterine fibroid		1	859	1.0022	0.07	65.8	41.4	11.42	1.87	0.62	1.05	0.3	11.1	18.6	8.5	51	3.56	0.27	4.58	4.89	1000	50	20	60	80	50
	439	M	2	67	68	1.7	23.5294	Thoracic surgery	Thoracoscopy radical resection of lower right lung cancer		1	2431	1.0053	0.18	78.2	48.5	15.05	2.18	1.89	1.03	0.27	18.6	19.3	12.9	89.4	6.05	0.95	4.7	5.51	2000	900	20	140	80	55	500			65.4	37.8	11.63	1.84	1.54	1.1	0.29	20.1	24.1	15	83.7
	440	F	1	52	65	1.69	22.7583	gynaecology	Laparoscopic assisted vaginal hysterectomy		1	992	1.0025	0.098	64.8	42.5	11.37	1.81	0.97	1.14	0.26	27.7	25.7	6.9	46.5	2.64	0.42	4.37	5.2	1000	300	30	80	67	40
	441	F	1	47	64	1.62	24.3865	gynaecology	Laparoscopic removal of Uterine fibroid		4	10709	1.0165	0.423	76.6	47.4	11.39	3.92	1.36	1.33	0.27	12.4	19.3	8.4	56.8	4.56	0.14	4.64	4.93	1000	100	10	75	45	15	500
	442	M	2	69	62	1.74	20.4783	Gastrointestinal Lesions	Radical gastrectomy for gastric cancer		1	1887	1.0066	0.156	64.3	33.7	15.66	2.37	0.81	1.26	0.26	23	29.2	5.1	75.1	3.82	6.73	6.57	5.01	2410	1000	100	223	102	60	500	410		56.6	29.6	12.9	1.98	0.78	1	0.21	25.1	37.6	7.9	72.9
	443	F	2	53	66	1.56	27.1203	Thoracic surgery	Thoracoscopy left lower lobectomy		1	1458	1.0041	0.158	77.2	46	15.75	2.38	1.43	1.36	0.27	29.1	30.7	18.2	51.1	3.83	0.87	4.04	4.55	1500	600	50	128	90	50	500
	444	F	3	88	46	1.5	20.4444	orthopedics	Artificial femoral head replacement		1	4206	1.0085	0.425	64.2	33	14.35	3.86	0.43	1.2	0.33	9.6	18.3	11.8	57.8	7.47	2.19	5.57	4.61	700	50	100	80	40	8		200
	445	F	2	74	55	1.55	22.8928	orthopedics	total knee arthroplasty		1	1659	1.0059	0.254	67.5	38.6	14.74	2	1.57	1.07	0.24	26	25.5	9.7	61.8	6.2	0.31	6.08	4.77	2110	1000	240	115	85	55	500	110		61.4	33.8	12.39	1.74	1.23	1.12	0.24	19.8	20.4	15.1	54.4
	446	M	2	51	70	1.75	22.8571	orthopedics	Total hip replacement		1	3113	1.0053	0.24	64	40.6	10.05	2.06	0.41	0.85	0.2	11.1	24.2	12.9	65.4	4.4	0.45	7.74	5.19	1000	500	200	95	50	5	500			62.9	38.7	8.96	1.81	0.37	1.18	0.25	10.9	19.7	11.4	59.3
	447	M	1	67	58	1.72	19.6052	Thoracic surgery	Wedge resection of right upper lung under Thoracoscopy		1	2897	1.0063	0.221	62.2	38.1	11.16	3.77	0.79	0.97	0.28	15.7	24	7.3	77.5	7.54	0.19	4.39	4.16	1000	100	20	55	85	55	500
	448	F	1	57	64	1.52	27.7008	gynaecology	Laparoscopic assisted vaginal hysterectomy		2	5840	1.0101	0.341	65.4	39.2	14.04	2.02	0.69	1.07	0.36	16.6	16.9	9	50.3	4.48	0.37	3.75	4.91	1000	200	50	127	90	25	500
	449	M	3	77	65	1.66	23.5883	Lesions of the liver and gallbladder system	Laparoscopic resection of liver cancer		1	648	1.0037	0.165	72.1	39.4	14.87	4.15	0.67	1.3	0.4	29.8	25.4	6.4	66.9	3.55	0.95	5.18	4.23	2000	400	150	110	122	45	500			71.9	37.7	13.75	3.91	0.66	1.29	0.35	122.1	117.7	9.8	53.1
	450	F	2	54	48	1.58	19.2277	Thoracic surgery	Thoracoscopy radical resection of upper left lung cancer		2	3917	1.0124	0.374	61.7	42.4	9.68	0.98	0.78	0.97	0.28	11.5	15	10.8	47.5	5.17	0.29	3.9	4.49	1500	100	30	168	78	52	500
	451	M	2	60	48	1.64	17.8465	Gastrointestinal Lesions	Radical gastrectomy for gastric cancer		1	1770	1.0043	0.176	64.6	37	12.35	2.81	1.1	1.35	0.25	53.2	29.2	4.7	74.3	6.91	0.85	5.54	4.06	2500	400	50	255	105	38	500
	452	F	2	60	60	1.59	23.7332	Gastrointestinal Lesions	Laparoscopic radical resection of right colon cancer		1	3295	1.0101	0.309	67.7	39.6	12.09	2.07	0.98	1.5	0.34	10	15.8	8.3	52.1	3.11	7.64	5.74	4.83	2000	1100	100	212	98	35	500			52.5	28.9	8.16	1.53	0.76	1.32	0.31	5.4	12.5	11.2	51
	453	M	1	38	65	1.74	21.4692	Lesions of the liver and gallbladder system	Laparoscopic partial hepatectomy		3	12104	1.0187	0.655	68.4	45.5	10.71	1.72	0.63	1.18	0.27	32.5	26	17.3	78.3	4.25	1.86	7.09	4.27	1000	500	80	140	65	32	500			60.9	37.6	9.08	1.51	0.53	1.05	0.25	188.7	130.3	21	65.2
	454	F	1	44	65	1.65	23.8751	gynaecology	Laparoscopic removal of Uterine fibroid		4	14733	1.0219	0.729	74.7	42.7	14	1.75	5.91	1.22	0.23	46.8	38.1	11.8	48.6	3.65	0.27	3.57		1000	50	15	138	57	15	500
	455	F	3	72	52	1.54	21.9261	Gastrointestinal Lesions	Pelvic lesion resection		1	721	1.0024	0.12	61.5	38.5	11.42	1.16	0.65	1.11	0.32	12.1	15.8	8.5	56.6	4.22	0.65	3.99	4.46	2000	1500	20	321	129	57	500			57	34.7	9.43	1.05	0.61	0.92	0.3	116.5	149.1	20.4	61.4
	456	F	1	59	54	1.5	24	Lesions of the liver and gallbladder system	Excision of hepatic hemangioma		1	885	1.0041	0.189	79.3	45.3	16.52	1.93	3.86	0.98	0.33	14.8	20.5	11.1	49.4	4.65	0.11	3.64	5.36	2570	400	500	265	90	25	500	570		46.3	24.7	8.73	1.16	2.05	0.72	0.17	313	337	12.8	62.7
	457	F	1	42	60	1.65	22.0386	gynaecology	Laparoscopic removal of Uterine fibroid		3	1747	1.011	0.386	66.8	41.1	11.95	2.28	2.21	0.98	0.12	9.5	16.5	16.4	56	3.21	0.08	3.64	4.56	1000	50	15	88	72	23	500
	458	M	1	36	52	1.67	18.6453	Gastrointestinal Lesions	Partial excision of small intestine		2	6794	1.0139	0.495	60.6	36.9	9.06	2.15	0.97	1.34	0.47	7.6	11.9	8.6	84.2	4.49	10.82	6.62	4.28	1000	200	10	93	62	25	500
	459	F	1	32	45	1.56	18.4911	gynaecology	Laparoscopic removal of Uterine fibroid		2	6774	1.015	0.364	70.4	39.9	15.08	2.5	1.49	1.23	0.31	11.7	19	14.2	58.4	3.53	0.64	3.66	4.29	1000	50	20	35	70	17
	460	M	2	70	73	1.78	23.04	Lesions of the liver and gallbladder system	Laparoscopic resection of liver cancer		2	5124	1.0118	0.506	65.2	41.8	8.13	0.91	0.61	0.96	0.27	22.5	37.9	17.3	63.5	5.57	0.41	5.56	4.88	3182	400	600	312	93	53	500	480		50.4	33	6.23	0.7	0.54	0.9	0.2	975	1007	42.5	64.4
	461	M	2	71	56	1.66	20.3223	Gastrointestinal Lesions	Total gastrectomy with esophagojejunostomy		2	8255	1.0132	0.566	68.3	37.2	13.55	2.22	0.5	1.27	0.28	15.8	19.3	7.7	84	6.85	11.15	5.44		3530	300	250	252	78	22	500	530		53	27.8	10.54	1.96	0.42	1.2	0.27	21.8	32.3	20.4	89.9
	462	M	3	87	40	1.5	17.7778	Gastrointestinal Lesions	Radical gastrectomy for gastric cancer		1	1217	1.0033	0.158	67.6	37.1	8.47	2.11	0.34	0.96	0.1	7	15.3	11.4	122.8	6.4	1.55	6.37	6.13	2000	400	50	122	58	39	500
	463	F	2	68	56	1.5	24.8889	Thoracic surgery	Left upper lobectomy		2	2937	1.0102	0.431	67.7	40.1	14.05	1.89	0.77	1.29	0.33	15.8	18.4	8.1	45.1	5.18	1.18	4.8	5.22	2710	700	800	223	117	49	1000	710
	464	M	2	69	61	1.76	19.6927	Gastrointestinal Lesions	Radical gastrectomy for gastric cancer		1	3622	1.0045	0.366	64	33.9	13.05	3.32	1.9	1.08	0.22	37.8	38.5	8.9	68.4	3.83	8.88	5.07		2910	300	200	225	85	25	500	910		51.6	29.1	9.36	2.27	1.05	0.97	0.18	20.3	27.7	26.5	63
	465	M	1	30	68	1.8	20.9877	Lesions of the liver and gallbladder system	Laparoscopic resection of liver cancer		3	10798	1.0192	0.89	75.4	44	13.41	2.55	0.35	1.05	0.2	28.8	19.7	13.1	65.7	5.02	1	5.02	4.18	1540	300	500	130	144	62	500	540		52.9	32.4	8.84	1.77	0.24	0.79	0.15	235.6	162.3	15.2	77.9
	466	F	2	68	50	1.5	22.2222	Thoracic surgery	Thoracoscopy radical resection of lower right lung cancer		1	3887	1.011	0.595	69.6	32.3	17.8	3.88	1.54	0.91	0.27	21.4	31.4	8.3	56.9	4.33	1.62	2.86	4.12	1500	400	30	113	70	31	500
	467	M	2	56	69	1.74	22.7903	Thoracic surgery	Thoracoscopy right lower lung dorsal segment resection		1	6966	1.0101	0.399	75.4	45	15.11	2.89	0.48	1.23	0.26	16.9	17	16.9	70.7	4.74	0.56	6.01	5	2000	50	25	146	54	19	500
	468	M	1	68	70	1.72	23.6614	orthopedics	total knee arthroplasty		1	4498	1.0099	0.439	76.1	44.7	12.98	2.01	1.02	1.16	0.34	24.3	23.1	10	71.5	6.95	1.21	8.21	5.79	1500	200	100	100	35	5	500
	469	F	2	75	46	1.62	17.5278	Thoracic surgery	Thoracoscopy radical resection of lower right lung cancer		2	14052	1.0186	0.598	63.4	35.4	15.17	3.13	2.2	0.99	0.22	50.1	57.5	10.1	73.2	8.26	0.85	3.48	4.1	1500	1000	100	119	64	43	500
	470	F	2	53	59	1.61	22.7615	gynaecology	Laparoscopic total hysterectomy		1	2705	1.002	0.098	66.9	41.6	10.5	2.88	0.55	1.42	0.15	24.1	17.8	11.5	63	5.78	0.86	5.48	4.82	1500	300	30	131	63	24	500
	471	F	1	50	71	1.74	23.4509	orthopedics	Posterior lumbar interbody fusion with internal fixation		1	9705	1.0056	0.468	73.5	45.3	11.47	1.77	0.72	1.21	0.25	17.9	21.1	7.9	48.4	5.79	0.45	4.14	5.06	1250	300	300	90	71	39	500	250		53.2	33.6	8.3	1.26	0.52	0.95	0.2	14.7	23.2	13.1	50.4
	472	M	1	49	65	1.71	22.2291	Lesions of the liver and gallbladder system	Laparoscopic resection of liver cancer		2	9047	1.013	0.517	73	39.5	11.44	2.45	0.89	1.41	0.5	21.8	19.3	9.4	79.6	3.41	22.84	3.44	4.94	1900	100	200	107	65	37		400		57.3	32	9.55	2.02	0.71	0.95	0.37	353	410	13.4	73.7
	473	F	1	53	56	1.6	21.875	Thoracic surgery	Wedge resection of left upper lung under Thoracoscopy		1	1424	1.0032	0.24	68.7	38.5	13.3	3.54	0.52	0.77	0.23	11.9	22.3	13.7	69.9	7.11	0.07	4.91	4.6	1500	700	5	118	59	6	500
	474	F	2	72	75	1.56	30.8185	orthopedics	Lumbar laminectomy and decompression		3	21858	1.0117	0.47	75.4	44.7	10.97	2.03	1.98	1.59	0.36	18.7	25.7	10	68.3	3.44	8	8.01	5.5	1755	100	400	245	65	31	500	250		61.9	36.9	8.75	1.65	1.62	1.34	0.32	14.2	18.8	7.3	65.6
	475	F	1	70	56	1.51	24.5603	orthopedics	total knee arthroplasty		2	9776	1.011	0.745	72.9	38.9	14.89	2.61	0.66	1.25	0.24	9.5	16.2	19.8	43.1	4.55	0.28	5.1	5.98	1500	700	120	99	92	44				61.6	31.8	12.79	2.16	0.53	1.08	0.24	8.5	12.3	23	50.6
	476	M	2	52	70	1.7	24.2215	Gastrointestinal Lesions	Laparoscopic assisted radical gastrectomy for gastric cancer		4	33433	1.0199	1.153	63	38	10.91	2.19	0.75	1.24	0.4	8.9	15.5	10.2	62.5	3.16	1.82	5.64	4.6	3000	400	160	385	45	10	1000			57.2	32.2	9.26	1.98	0.66	1.15	0.37	17.6	33.2	10.2	55.3
	477	F	2	41	50	1.46	23.4566	gynaecology	myomectomy		3	12773	1.0102	0.657	76.5	44.6	12.78	1.54	3.25	1.1	0.32	12.1	16.9	8.6	60.9	6.46	0.2	6.34	5.35	1500	300	30	83	75	40	500
	478	M	2	55	67	1.7	23.1834	Gastrointestinal Lesions	Laparoscopic partial resection of Sigmoid colon		1	2436	1.004	0.268	81.4	40.7	17.69	2.53	1.09	1.69	0.41	13.1	18.6	9.5	72.1	4.03	14.27	6.22	4.9	1500	1000	70	246	39	8	500
	479	M	2	61	66	1.6	25.7812	Thoracic surgery	Thoracoscopy right upper lobectomy		3	10767	1.0179	0.367	61.9	36.6	11.72	3.19	1.03	0.98	0.14	29.5	34.1	9.9	65.1	4.05	1.17	7.02	5.16	1500	150	50	144	40	13				60.9	33.8	11.39	3.2	1.05	0.95	0.14	36.8	39.1	19.5	53.7
	480	M	1	54	63	1.75	20.5714	Gastrointestinal Lesions	Radical resection of the right colon		2	7440	1.0076	0.463	66.4	42.9	8.73	0.87	1.76	1.27	0.42	7.9	21.1	13.9	94.2	5.55	0.59	5.19	4.89	1410	800	100	280	60	5	500	410		55.1	36.1	7.06	0.87	1.35	0.96	0.29	5.2	18.4	30.7	84.5
	481	F	2	76	56	1.53	23.9224	gynaecology	Laparoscopic total hysterectomy		3	11073	1.0107	1.053	74.3	46.3	12.03	2.86	0.62	1.2	0.35	17.1	23.6	14.8	71.3	6.47	0.33	7.56	4.86	1500	600	40	187	73	35	500
	482	F	1	55	70	1.58	28.0404	orthopedics	Lumbar laminectomy and decompression		2	2641	1.0057	0.296	80.6	41.8	19.1	3.37	1.3	1.62	0.35	47.5	36.4	9.3	51	3.47	3.22	5.48	5.02	2000	900	50	245	70	8	500			63	33	14.88	2.63	0.89	1.01	0.22	26.6	36.3	8.2	53.2
	483	F	2	60	42	1.54	17.7096	Thoracic surgery	Wedge resection of right upper lung under Thoracoscopy		1	1466	1.0035	0.14	65.3	32.2	12.26	4.7	0.85	1.25	0.28	60.1	40.9	4.5	57.7	5.56	6.89	2.71		1500	200	10	97	57	29	500
	484	M	2	92	50	1.6	19.5312	Gastrointestinal Lesions	Laparoscopic Gastrectomy		4	12799	1.022	0.543	55.2	32.2	8.54	4.26	0.75	0.64	0.23	21.1	28.4	14.3	72.3	3.66	0.64	4.2	4.44	2000	300	80	180	124	91	500			45.8	25.2	7.31	3.48	0.67	0.59	0.19	33.7	62.2	37.8	73.1
	485	M	3	72	60	1.61	23.1473	Gastrointestinal Lesions	Laparoscopic radical resection of colon cancer		3	15746	1.0153	0.728	70.1	40.8	12.82	2.82	0.65	1.14	0.29	31.4	41.5	12.5	76.6	4.37	0.66	4.91	4.73	1700	700	100	234	57	20	500			63.9	36.6	10.93	2.54	0.62	1.04	0.27	29.5	29.7	36.2	84.7
	486	F	2	48	69	1.65	25.3444	orthopedics	Lumbar interbody fusion surgery		3	12612	1.0223	0.833	77.4	42.2	14.91	2.65	1.08	1.39	0.31	31.6	20.6	5.7	47.4	4.42	1.51	4.65	5.02	1500	50	120	103	69	38	500			69.6	38.1	13.07	2.34	0.85	1.31	0.31	26	22.1	12.4	47.8
	487	M	2	67	84	1.83	25.0829	orthopedics	total knee arthroplasty		2	2745	1.0074	0.299	64.1	38.1	10.41	2.11	0.68	1.09	0.25	8.6	15.5	12.3	66.5	4.37	0.99	4.51	4.65	1200	400	300	125	58	30		200		55.3	33.2	8.95	1.86	0.57	0.68	0.16	7.7	19.5	24.9	76.9
	488	M	1	65	66	1.72	22.3094	Gastrointestinal Lesions	Laparoscopic radical resection of right colon cancer		1	2035	1.0128	0.184	55.1	31.9	8.32	2.62	0.36	1.31	0.4	8	12.6	14.4	75.4	6.79	7.69	6.01	5.46	2500	1300	40	245	70	24	1000			52	28.9	7.49	2.4	0.33	1.24	0.39	40.3	60.4	19.3	75.5
	489	F	1	39	50	1.6	19.5312	orthopedics	Posterior lumbar interbody fusion with internal fixation		1	3233	1.0063	0.221	68	39.4	11.76	2.53	0.74	1.01	0.28	24.2	21.5	11.5	48.3	3.78	0.41	5.64	5.09	1500	800	60	177	125	35				62	36.8	10.57	2.41	0.69	1.15	0.38	16.3	20.6	13.1	47.8
	490	M	2	74	69	1.7	23.8754	Thoracic surgery	Thoracoscopy radical resection of upper left lung cancer		2	8758	1.0134	0.508	61.2	36.7	9.86	0.66	0.67	1.06	0.18	21.6	19	5.3	85.3	4.68	1.31	5.45	4.89	1500	100	20	149	55	31	500
	491	M	2	54	42	1.7	14.5329	Gastrointestinal Lesions	Total gastrectomy with esophagojejunostomy		5	23762	超过上限	0.94	55.8	33.3	7.66	1.59	0.61	1.29	0.5	7.4	13.7	7.5	76.2	7.09	9.94	4.34	2.84	3040	300	100	252	94	33	500	540
	492	M	2	50	66	1.68	23.3844	Thoracic surgery	Wedge resection of left lower lung under Thoracoscopy		1	5750	1.0121	0.382	78.7	47.6	11.07	2.65	0.75	1.23	0.43	48.1	26.9	12.7	75.2	4.71	0.48	4.83	5.24	1000	200	20	80	54	19	500
	493	M	2	57	69	1.73	23.0546	Thoracic surgery	Thoracoscopy right upper lobectomy		2	4820	1.0179	0.301	66.9	37	12.36	2.91	0.4	1.07	0.34	18.4	14.8	7.4	68.6	5.59	1.74	3.87	4.8	1500	200	20	97	85	52	500
	494	F	2	66	52	1.5	23.1111	Lesions of the liver and gallbladder system	Laparoscopic partial hepatectomy		2	2439	1.0083	0.301	70.4	41	11.52	2.58	1.01	1.36	0.39	10.1	13.6	15.2	46.8	4.59	35.34	10.92	4.42	1500	100	50	100	95	34	500			67.3	37.3	10.37	2.64	0.94	1.25	0.37	121.5	121.4	20	45.4
	495	M	2	53	68	1.73	22.7204	Thoracic surgery	Thoracoscopy radical resection of upper left lung cancer		1	2152	1.0036	0.123	80.8	40.6	19.93	4.29	0.74	1.36	0.25	23.6	18	17.4	86.4	4.46	3.19	7.34	5.04	1000	150	15	105	55	23	500
	496	M	2	73	61	1.63	22.9591	Thoracic surgery	Thoracoscopy radical resection of upper left lung cancer		1	2645	1.0069	0.181	63.2	36.6	10.64	2.01	0.47	1.06	0.29	50.5	31.2	8.8	65.7	3.65	0.39	5.6	5.68	1500	300	50	108	70	33	500
	497	F	2	55	65	1.6	25.3906	Thoracic surgery	Thoracoscopy right upper lobectomy		4	11704	1.0171	0.491	63.9	37.8	9.19	1.28	0.72	1.37	0.25	22.9	22.1	55.2	58.4	3.88	1.28	6.54	4.39	1500	350	10	183	52	16	500			52	31.8	6.86	0.97	0.53	1.07	0.22	18.1	24.8	43.2	56.5
	498	F	1	24	70	1.5	31.1111	gynaecology	myomectomy		1	2575	1.0034	0.131	75	44.7	12.39	2.02	0.99	1.26	0.31	25.9	14.8	5.6	53.6	4.21	1.41	6.54	5.11	1500	400	20	75	41	21	500
	499	M	2	75	65	1.65	23.8751	Gastrointestinal Lesions	Total gastrectomy with esophagojejunostomy		3	8688	1.0108	0.37	54.7	30.6	10.27	1.27	0.29	0.96	0.25	6.6	12.7	9.1	88.7	4.19	1.86	9.57	5.39	2500	400	80	130	85	30	500			50.9	30.1	8.67	1.17	0.27	1.04	0.24	8.4	12.7	50.7	122.7
	500	F	2	70	58	1.48	26.4792	Gastrointestinal Lesions	Laparoscopic partial resection of Sigmoid colon		1	1160	1.0036	0.148	71.9	41.2	12.63	2.31	0.51	1.46	0.38	17.8	14.3	9.1	56.4	5.43	1.69	5.55	4.99	2000	400	50	163	72	37				62.6	35.3	10.7	2.07	0.42	1.39	0.31	14.9	17.4	13.4	58
	501	M	2	57	79	1.69	27.6601	Thoracic surgery	Thoracoscopy resection of posterior segment of right upper lobe		2	5116	1.0083	0.357	66.9	39.4	12.08	3	0.81	1.2	0.18	24.5	19.9	10.5	86.3	6.69	0.4	5.79	4.96	1500	450	50	160	32	12	500
	502	F	2	30	46	1.6	17.9687	Thoracic surgery	Thoracoscopy left mediastinal tumor resection		2	1405	1.0034	0.146	72.7	44.3	10.59	3.32	2.32	0.89	0.31	13	18.3	13.4	53.1	4.32	0.22	5.01		1500	500	50	250	75	30	500
	503	F	3	86	56	1.55	23.3091	orthopedics	Open reduction of fracture of femur		3	8312	1.0117	0.343	57.7	32.1	9.58	2.62	0.83	1.24	0.27	11.5	16.8	9.2	85.5	5.55	11.02	10.37	5.21	1000	100	70	80	50	10	500
	504	F	1	50	59	1.55	24.5578	Thoracic surgery	Thoracoscopy right lower lung dorsal segment resection		1	2685	1.0061	0.265	69.3	38	14.79	2.57	1.27	1.01	0.26	16	22.9	6.3	65.7	4.23	1.61	6.26	4.6	2000	350	50	205	115	35	500
	505	F	2	72	53	1.55	22.0604	Thoracic surgery	Thoracoscopy right middle lobectomy		1	2391	1.0075	0.273	80.7	49.2	11.64	2.08	0.62	1.3	0.38	13.2	17.9	11.3	59.9	5.54	2.29	5.72	4.81	1500	400	40	175	64	24	500
	506	F	2	44	47	1.63	17.6898	gynaecology	myomectomy		3	14309	1.017	0.608	68.5	41.3	11.89	1.7	1.55	0.8	0.2	10.3	23.5	11.1	69	4.7	0.08	5.91	4.43	1000	200	10	73	100	20	500
	507	F	1	60	67	1.68	23.7387	gynaecology	Laparoscopic transabdominal total hysterectomy		3	7912	1.0153	0.49	75.3	45.8	13.01	2.11	1.6	1.07	0.21	19.8	24.9	15.4	56.6	5.34	2.13	3.92	4.56	1000	200	10	100	53	22
	508	F	2	81	54	1.45	25.6837	orthopedics	total knee arthroplasty		1	1080	1.0027	0.102	67.1	41.2	11.05	1.52	1.04	0.98	0.23	16.9	23.8	12.2	67.7	5.04	0.22	3.26	4.59	1000	400	70	110	90	68
	509	M	1	60	75	1.72	25.3515	Gastrointestinal Lesions	Total gastrectomy with esophagojejunostomy		2	3644	1.0082	0.322	64.3	36.2	9.19	3.11	0.67	1.52	0.26	9.6	16.3	5.5	64.3	4.23	47.04	6.62	5.24	2000	300	100	205	70	25	500			53.3	29	7.66	2.86	0.59	1.35	0.26	139.9	194.9	9.9	69.6
	510	M	1	69	60	1.67	21.5139	Thoracic surgery	Thoracoscopy right middle lobectomy		3	7277	1.0128	0.479	67.6	40	11.7	1.66	0.61	1.04	0.24	19	17.6	12.3	67.3	4.79	0.93	3.96	4.6	1500	200	30	65	90	55	500
	511	M	2	70	55	1.58	22.0317	orthopedics	Lumbar interbody fusion surgery		2	1965	1.0042	0.174	66.9	40.3	9.14	2.18	0.39	1.06	0.3	26.2	23.7	10.6	66.5	5.37	0.43	4.03	4.18	1500	800	200	138	45	20	500			55.7	33.2	7.68	1.81	0.35	1	0.25	25.6	34.1	27.4	76.7
	512	M	1	77	50	1.66	18.1449	Lesions of the liver and gallbladder system	partial pancreatectomy		3	10187	1.0166	0.669	70.6	38.2	15.65	2.31	0.44	0.93	0.35	12.2	20.3	13.4	77.1	6.05	0.81	5.68	5.48	1000	100	100	100	100	55	500			62.9	32.6	14.21	2.26	0.41	1.01	0.28	36	45.6	22.8	66.4
	513	F	2	49	66	1.58	26.4381	Thoracic surgery	Thoracoscopy thymectomy		3	18130	1.0206	0.61	71.7	40.7	12.39	3.16	1.35	1.22	0.29	11.7	16.7	8.8	58	2.91	2.14	5.59	4.54	1500	80	20	60	50	20	500
	514	F	1	49	49	1.48	22.3703	gynaecology	Laparoscopic transabdominal total hysterectomy		1	2201	1.0054	0.164	70.6	37	17.29	2.55	0.92	0.73	0.19	7.3	16.3	8.1	46.8	5.92	0.24	3.44	4.34	1000	100	15	65	45	25	500
	515	M	2	71	84	1.72	28.3937	Gastrointestinal Lesions	Laparoscopic radical resection of rectal cancer		1	4125	1.0071	0.275	66.6	36.3	12.25	3.36	3.15	1.06	0.24	14.5	20.9	15	66.2	6.26	3.08	7.42	6	2000	600	100	137	60	40	500			61.5	33.3	11.2	3.19	2.84	1.14	0.26	16	20.7	30.2	75.4
	516	F	2	43	53	1.62	20.1951	gynaecology	Laparoscopic transabdominal total hysterectomy		1	1944	1.0034	0.124	78.4	43.7	16.3	1.56	1.03	1.14	0.37	19.6	23	16.8	62.6	5.92	0.35	4.69	4.6	1500	400	25	110	45	10	500
	517	M	2	70	58	1.57	23.5304	Gastrointestinal Lesions	Laparoscopic radical resection of rectal cancer		3	7026	1.013	0.513	78.9	43.4	13.08	3.73	1.98	1.58	0.4	16.6	22.6	12.3	70	5.61	9.31	10.78	4.14	3000	900	20	240	100	55	500			63.3	34.1	10.08	2.93	1.59	1.37	0.33	15.5	21.6	18	56.4
	518	M	2	63	56	1.6	21.875	orthopedics	Open reduction and internal fixation of lumbar spine fractures		4	14032	1.0222	0.832	64.5	38.1	11.96	2.03	0.36	0.89	0.32	30.3	26.1	28.7	63.3	5.74	34.7	6.29	5.77	1500	200	120	85	60	30	500			65.1	36.3	11.58	2.23	0.34	1.35	0.43	25.4	29.9	21.9	58.1
	519	M	3	75	70	1.74	23.1206	Lesions of the liver and gallbladder system	left hemihepatectomy		2	1580	1.0026	0.078	61.4	31.6	12.97	2.62	0.42	1.21	0.32	29.5	38.7	10.1	71.5	4.33	8.97	2.92	4.27	2512	600	300	320	78	40	500	800		59.6	31.4	12.52	2.39	0.42	1	0.28	177.5	225.4	17.4	60.1
	520	M	3	68	69	1.73	23.0546	Gastrointestinal Lesions	Radical gastrectomy for gastric cancer		3	5202	1.009	0.228	64.1	38.6	10.46	1.33	0.89	1.01	0.29	57.7	47.6	9.8	72.5	5.59	1.17	4.43	3.96	3000	500	100	290	65	15	500			54.3	32.6	8.58	1.11	0.75	0.89	0.26	47.1	40.4	18.4	74.1
	521	M	2	75	75	1.75	24.4898	Thoracic surgery	Wedge resection of left lower lung under Thoracoscopy		3	5932	1.0059	0.324	69.4	39.9	13.43	4.08	0.55	0.71	0.23	25.3	20.4	8.1	80.2	4.89	0.5	4.12	5.22	1000	200	30	85	65	30	500
	522	M	1	67	62	1.68	21.9671	Thoracic surgery	Thoracoscopy resection of posterior segment of right upper lobe		2	3761	1.0112	0.23	67.9	37.2	11.72	1.71	5.7	0.68	0.28	51	16.4	10.9	76.1	3.44	0.38	4.26	4.71	2000	1000	200	265	50	15	500
	523	M	2	68	50	1.6	19.5312	Lesions of the liver and gallbladder system	Laparoscopic resection of liver cancer		3	6484	1.0105	0.584	78.4	42.1	18.8	2.19	1.13	0.79	0.19	38.6	41.3	27.8	72.3	4.97	1.18	3.25	4.47	1700	80	100	135	100	60	500	200		51.8	27.8	12.5	1.58	0.75	0.57	0.12	251.3	259.5	27.1	79
	524	F	2	62	56	1.52	24.2382	Thoracic surgery	Thoracoscopy right upper lobectomy		2	7516	1.0118	0.425	69.1	38.3	12.44	3.7	2.01	1.17	0.37	15.3	19.5	6	63.6	4.49	0.44	3.92	4.29	2500	1000	120	160	95	35	500
	525	F	1	34	72	1.7	24.9135	gynaecology	myomectomy		1	2160	1.0027	0.086	71.1	41.5	11.85	1.72	1.08	1.14	0.34	11.3	11.7	17.5	60.8	4.49	0.5	6.4	4.75	1000	400	100	60	25	5	500
	526	M	2	65	54	1.63	20.3244	orthopedics	total knee arthroplasty		2	3180	1.0081	0.378	65.9	37.5	9.61	3.3	3.28	0.77	0.38	15.2	15.6	10.8	62.5	6.73	0.29	4.65	4.94	2000	450	600	145	45	15	500	500		50.9	29.7	6.77	2.46	2.36	0.6	0.22	14.2	26.5	22.1	58.8
	527	M	1	64	55	1.68	19.487	Gastrointestinal Lesions	Laparoscopic radical resection of right colon cancer		2	6088	1.0117	0.482	54.2	27.7	9.18	3.91	0.59	1.2	0.4	16.4	18.6	5.8	59.9	5.23	0.5	3.38	4.95	1000	300	20	290	45	30				52.4	26.3	8.95	3.86	0.58	1.16	0.38	17.7	23.8	15.5	67.2
	528	M	2	68	63	1.65	23.1405	Gastrointestinal Lesions	Laparoscopic Gastrectomy		1	2108	1.003	0.228	63	37.4	9.31	2.77	0.47	1.18	0.27	6.5	15.6	8.4	74.2	2.88	3.21	5.11	5.87	1500	1000	30	190	65	20	500
	529	M	2	66	62	1.62	23.6244	Gastrointestinal Lesions	Laparoscopic resection of abdominal lesions		3	8513	1.0079	0.435	70.8	43.1	11.28	2.18	0.85	1.33	0.35	32	33.8	8.6	60.3	4.54	1.77	5.58	5.66	1500	300	40	185	75	45	500			56.3	32.9	9.36	1.89	0.74	1.01	0.29	31.7	28.7	13.5	65.5
	530	M	2	70	55	1.58	22.0317	orthopedics	Posterior lumbar interbody fusion with internal fixation		4	17828	1.0186	0.779	55.7	33.2	7.68	1.81	0.35	1	0.25	25.6	34.1	27.4	76.7	5.16	60	11.83	4.61	1500	1000	50	129	90	40	500			50.8	27.3	7.62	2.14	0.36	0.83	0.2	20.8	76.6	9.1	60.4
	531	M	2	81	55	1.5	24.4444	Lesions of the liver and gallbladder system	Laparoscopic resection of liver cancer		4	15871	1.015	0.961	76.9	39.9	10.27	1.97	7.68	1.49	0.38	12.9	21.8	13.1	84.6	6.21	16.65	6.37	4.29	2730	300	300	200	75	30	500	730		63.8	34.8	8.97	1.63	7.31	1.06	0.24	181.4	211	38	72.7
	532	F	2	60	56	1.48	25.5661	Thoracic surgery	Thoracoscopy assisted lobectomy		1	3243	1.0035	0.246	76.4	42.6	14.32	4.52	3.17	0.91	0.3	31.2	26.3	17.2	58.1	4.55	0.68	6.89	4.94	1200	300	50	140	92	40	500
	533	F	2	33	58	1.64	21.5645	Thoracic surgery	Thoracoscopy assisted lobectomy		3	7134	1.0133	0.544	67.2	38.4	11.22	2.06	0.77	1.23	0.29	41.2	28.9	7.3	47.5	3.96	0.72	5.45	4.47	2000	500	100	300	60	15	500
	534	M	1	52	76	1.88	21.5029	Lesions of the liver and gallbladder system	Laparoscopic resection of liver cancer		4	6412	1.0086	0.433	67	42.4	10.78	1.84	0.47	0.91	0.23	44.1	27	7.7	90.3	3.35	0.26	4.05	4.81	1000	100	50	90	60	10	500			61.8	36.6	10	1.78	0.44	0.77	0.2	81.4	67.7	14	86.7
	535	M	1	64	69	1.65	25.3444	Thoracic surgery	Thoracoscopy assisted lobectomy		1	2111	1.0051	0.415	70.8	41.3	12.84	2.63	1.23	1.26	0.22	34	40.2	1.3	73.6	7.31	1.82	5.34	5.57	1500	1000	100	165	55	20	500
	536	F	2	86	56	1.53	23.9224	orthopedics	Open reduction of fracture of femur		2	4763	1.0084	0.336	71.8	35.3	16.42	3.4	0.65	1.41	0.3	12	16.2	14.3	50.1	5.53	38.68	7.68	4.91	1000	500	100	45	85	25	500			56.8	27.6	12.57	2.69	0.47	1.27	0.28	29.2	38	10.5	50.7
	537	M	2	69	80	1.7	27.6817	Gastrointestinal Lesions	Laparoscopic partial resection of Sigmoid colon		4	16082	1.0123	0.598	71.6	42.1	12.63	2.46	0.78	1.19	0.29	13.8	21.9	16.4	62.9	5.85	0.73	5.85	4.93	2500	500	50	185	65	30	500			60	33.9						14.1	22.2	12.3	66.8
	538	M	3	68	55	1.7	19.0311	Gastrointestinal Lesions	Laparoscopic radical resection of colon cancer		1	788	1.0019	0.072	66.7	37	10.11	2.98	0.7	1.23	0.32	11.4	21.7	8	71.9	4.41	2.63	4.7	4.62	3000	800	300	420	50	30	500			50.2	29.4						11.1	30	10.2	66.7
	539	M	2	70	52	1.75	16.9796	Gastrointestinal Lesions	Laparoscopic partial resection of Sigmoid colon		1	2550	1.0034	0.217	75	39.7	14.83	2.15	0.7	1.28	0.37	33.9	34.7	8.7	89.5	5.82	2.22	4.19	4.17	3225	750	500	340	86	54	500	225		50.4	27.7						274.3	256.8	10.5	126.1
	540	M	1	21	63	1.78	19.8839	Lesions of the liver and gallbladder system	Laparoscopic resection of liver cancer		3	15169	1.0143	1.041	77.4	49.1	10.33	2.96	0.82	1.16	0.37	23.4	20.6	8.9	75.7	3.89	0.18	6.91	4.93	1700	200	300	130	85	45	500	200		54.5	34.7						225.3	178.3	21	75.3
	541	F	1	67	47	1.62	17.9089	orthopedics	Total hip replacement		1	1203	1.0031	0.13	74	40.1						12.6	22	10.8	54	5.5	0.9	4.78	4.84	1260	200	300	85	35	5	500	260		52.4	29.1						16.8	33.4	11.6	66.9
	542	M	1	56	68	1.67	24.3824	Gastrointestinal Lesions	Laparoscopic radical resection of rectal cancer		2	4967	1.0083	0.514	64	36.7						15	18.2	10.4	69.6	5.78	1.25	5.38	4.43	2000	200	50	140	65	40	500			48.7	29.1						18.2	15.7	12.6	86.2
	543	F	1	57	50	1.58	20.0288	Thoracic surgery	Thoracoscopy assisted lobectomy		2	11775	1.0145	0.731	78.9	45.4						18.2	20.6	9.4	44.9	6.39	0.42	7.67	5.11	3500	400	200	260	40	10	500
	544	M	1	47	72	1.72	24.3375	Thoracic surgery	Thoracoscopy thymectomy		2	10550	1.0083	0.656	68.1	40.6						18.3	16.3	12.4	71.5	6.02	0.5	8.11	5.61	1000	100	20	95	50	30
	545	F	1	42	53	1.63	19.9481	Thoracic surgery	Thoracoscopy assisted lobectomy		2	3126	1.0056	0.197	76.8	44.4						13	19.4	15.1	63.9	3.63	0.22	5.41	4.99	1500	200	50	110	45	10	500
	546	M	1	66	70	1.63	26.3465	Gastrointestinal Lesions	Laparoscopic partial resection of Sigmoid colon		2	5319	1.0056	0.371	69.4	37.1						15.6	16.4	8.5	98.3	6.11	33.32	4.9	4.56	2500	400	100	170	52	37	500
	547	F	1	32	58	1.57	23.5304	Lesions of the liver and gallbladder system	Laparoscopic resection of liver cancer		1	1284	1.002	0.074	75.6	42.3						11.4	17.3	12.2	51.6	2.91	0.39	4.53	4.62	2630	300	300	190	70	40		730		62.9	35.5						44.7	51.8	13.3	46
	548	M	2	62	75	1.71	25.6489	Thoracic surgery	Thoracoscopy assisted lobectomy		2	1982	1.009	0.349	80.2	44						18.4	19.3	10.7	71.2	4.87	0.58	3.81	5.43	1500	900	50	205	60	40	500
	549	M	1	56	66	1.7	22.8374	Thoracic surgery	Thoracoscopy assisted lobectomy		1	3769	1..0102	0.391	66.5	40.3						15.6	21.3	8.5	84.3	5.46	2.02	8.84	4.5	500	30	20	170	60	20
	550	F	1	49	69	1.5	30.6667	orthopedics	Lumbar laminectomy and decompression		1	2340	1.004	0.285	75.2	42.8						14.5	17.4	9.8	59.3	4.59	1.45	4.78	4.69	1750	600	300	235	65	35	500	250		60.8	35						16.6	28	19.3	55.8
	551	F	3	66	57	1.62	21.7193	Gastrointestinal Lesions	Laparoscopic radical resection of right colon cancer		3	12424	1.0133	0.588	74.2	44.2						14.7	16.7	12.8	56.7	1.97	0.14	4.57	5.35	2000	700	50	220	100	50	500			57.9	31.8						21.7	27	12.3	47.8
	552	F	1	54	52	1.52	22.5069	Thoracic surgery	Thoracoscopy thymectomy		2	3824	1.008	0.354	77.1	44.2						13.7	17.3	7.8	52.6	6.13	0.42	5.64	5.31	1000	400	30	100	105	70	500
	553	F	1	60	65	1.55	27.0552	orthopedics	Excision of intraspinal lesions		3	4977	1.0081	0.451	69.8	39.8						23.9	21	11.4	49.2	4.23	1.34	4.84	6.31	1700	500	200	150	80	29	500			59.6	33						17.1	24.1	12.5	53.6
	554	F	1	48	62	1.62	23.6244	gynaecology	Laparoscopic transabdominal total hysterectomy		1	5584	1.0068	0.214	76.3	42.3						15.5	22.4	8.6	56.1	3.66	0.4	5.31	5.23	1000	200	50	162	90	60	500
	555	F	1	49	60	1.6	23.4375	orthopedics	Pedicle screw fixation+lumbar interbody fusion		1	1610	1.0044	0.151	60.8	36.8						18.2	19	8.5	48.4	5.48	0.14	7.21	5.27	1500	800	80	112	70	25	500
	556	M	1	62	60	1.61	23.1473	Gastrointestinal Lesions	Laparoscopic radical resection of rectal cancer		4	26687	1.0162	1.042	59	36.7						10.8	19.9	15.8	53.7	4.83	0.58	5.41	4.88	3000	300	50	240	80	55	500			51.5	31.1						12.8	18.9	25.4	62.1
	557	M	1	67	56	1.56	23.0112	Gastrointestinal Lesions	Laparoscopic Gastrectomy		3	14148	1.0179	1.108	74.9	35.2						19.4	17.6	9.9	86.2	4.5	1.49	5.38	6.02	2000	200	50	170	70	30	500			62	29.9						19.5	26	28	84.1
	558	M	2	77	57	1.66	20.6852	Lesions of the liver and gallbladder system	Laparoscopic resection of liver cancer		1	6815	1.0079	0.393	72.4	41						20.1	37.4	14.5	61.5	6.72	3	4.01	4.99	2240	600	300	170	105	70	500	240		57.3	32.9						235.8	265.3	15.7	65
	559	M	1	63	70	1.7	24.2215	orthopedics	Intraspinal lesion resection+pedicle screw fixation		1	3631	1.0063	0.236	73.7	45.4						33.5	34.9	13	87.3	4.18	2.66	6.52	4.99	2000	1000	200	263	50	10	500			59	36.7						24.1	25.6	12.4	80.4
	560	F	2	72	66	1.62	25.1486	Gastrointestinal Lesions	Laparoscopic Gastrectomy		3	19414	1.0127	0.808	54.3	29.4						10.6	19	4.3	63.1	3.11	0.38	4.05	5.81	2000	20	100	320	90	60	500			45.1	23.8						24.2	35	10.2	67.4
	561	M	2	65	72	1.71	24.623	Gastrointestinal Lesions	Laparoscopic partial resection of Sigmoid colon		2	7903	1.0087	0.332	64.2	38.4						19	16.9	11.7	95.4	5.14	3.31	4.99	5.42	1750	300	100	170	48	28	500			58.1	35.1						19.9	17.5	16.9	97.4
	562	M	1	59	49	1.64	18.2183	Lesions of the liver and gallbladder system	Laparoscopic partial hepatectomy		1	3282	1.0066	0.268	71.5	35.6						43.9	45.3	8.9	67.9	4.16	3.7	5.69	4.3	1700	200	250	155	70	35	500	200		69.8	35.1						113.5	114.8	14.5	63.2
	563	F	2	73	53	1.62	20.1951	Thoracic surgery	Thoracoscopy assisted lobectomy		1	1220	1.0039	0.176	68.4	32.3						15.6	20	4.9	58.6	3.56	40.11	6.49		2400	450	100	135	125	5	500	400
	564	M	2	70	57	1.65	20.9366	Lesions of the liver and gallbladder system	Laparoscopic resection of liver cancer		2	9096	1.0097	0.353	77.3	43.4						23.3	26.1	10.4	72.4	5.19	0.17	3.91	4.94	2480	400	300	245	55	30	500	230		64.6	36.8						97.4	128.3	17.2	92.3
	565	F	2	57	50	1.55	20.8117	Gastrointestinal Lesions	Laparoscopic radical resection of rectal cancer		1	1584	1.0024	0.092	78.5	44.9						10.8	16.4	14.6	48.1	5.23	1.03	4.74	4.48	2000	900	100	185	110	75	500			63.8	35.7						11.2	15.6	11.6	65.1
	566	M	3	55	70	1.77	22.3435	Thoracic surgery	Thoracoscopy assisted lobectomy		1	2109	1.0041	0.162	61.3	35.2						23.1	21.8	7	48.5	5.85	0.25	3.17	5.18	3000	140	150	300	50	10	500
	567	M	3	72	59	1.65	21.6713	Gastrointestinal Lesions	Laparoscopic radical resection of rectal cancer		1	5313	1.0089	0.35	68.4	38.3						12.1	17.2	27.8	60.9	4.48	2.28	5.75	4.41	2500	800	20	185	65	45	500			56	32.1						12.6	15.7	15.1	71.8
	568	F	2	65	60	1.6	23.4375	Gastrointestinal Lesions	Radical resection of the right colon		1	2840	1.0078	0.218	66.6	36.9						8.6	15.2	9.7	67.4	2.46	3.8	5.14	5.43	2000	70	80	200	65	40	500			49.6	28.3						72.4	116	26.6	57.6
	569	M	1	60	51	1.6	19.9219	Gastrointestinal Lesions	Laparoscopic radical resection of right colon cancer		4	18428	1.0185	0.71	66.6	39.6						34.4	22.7	10.1	85.5	4.9	0.46	3.33	4.69	2000	400	50	150	70	40	500			54.6	31.7						23.4	18.5	16.6	91.6
	570	F	1	64	45	1.57	18.2563	gynaecology	Laparoscopic total hysterectomy		1	2745	1.0041	0.146	77	43.7						9.5	20.6	12.1	51.2	7.07	0.19	4.52	3.81	2000	100	150	200	115	25	500
	571	M	1	37	73	1.78	23.04	Thoracic surgery	Thoracoscopy assisted lobectomy		3	13260	1.0106	0.38	71.7	43.4						21.1	17.5	10.5	75.6	4.58	0.71	8	4.53	1500	300	20	100	70	35	500
	572	M	1	61	71	1.7	24.5675	Gastrointestinal Lesions	Laparoscopic radical resection of right colon cancer		2	8190	1.0064	0.249	58.5	33.4						12.8	18.9	7.3	78.8	5.32	0.97	6.19	5.45	2000	580	50	220	100	60	500			47.7	28.9						11.3	16.6	11.8	89.7
	573	F	2	50	54	1.54	22.7694	Gastrointestinal Lesions	Radical gastrectomy for gastric cancer		1	1070	1.003	0.136	72.5	40.6						24.4	25.9	13.3	54.1	6.14	0.68	3.39	4.53	2500	400	180	240	50	20	500			36.7	21.2						21.5	27.6	15.3	57.6
	574	F	2	72	62	1.58	24.8358	orthopedics	Repair of right total knee Joint replacement		1	3031	1.0044	0.195	75.7	46.3						26.5	21.2	9.7	84	9.34	0.81	6.56	5.03	1800	300	100	240	45	20	500	300
	575	M	1	66	60	1.65	22.0386	orthopedics	Anterior cervical spinal canal decompression		3	10607	1.0132	0.694	60.9	37.9						52.9	20	14.3	68.9	7.35	0.35	3.83	5.8	1500	500	60	124	50	20
	576	M	1	65	66	1.66	23.9512	Gastrointestinal Lesions	Total gastrectomy with esophagojejunostomy		3	7106	1.0082	0.329	70.4	42						18.3	15.5	15.3	65.6	4.97	2.2	5.36	6.39	2440	400	200	275	90	50	500	840
	577	F	1	44	50	1.6	19.5312	gynaecology	Laparoscopic transabdominal total hysterectomy		3	7797	1..0139	0.335	63.4	39.4						9.2	16	6.1	42.8	1.74	0.12	3.82	4.52	1000	80	20	145	30	15
	578	M	1	69	51	1.61	19.6752	orthopedics	Lumbar laminectomy and decompression		2	2788	1.004	0.304	61.2	39.6						12.4	17.9	11	67.2	2.27	0.33	4.15	4.99	1750	800	200	263	77	47	500	250
	579	F	2	66	65	1.65	23.8751	Lesions of the liver and gallbladder system	Resection of bile duct lesions		2	2684	1.0074	0.335	84.6	47.5						46.8	33.3	16.6	57.9	7.15	0.89	7.73	4.79	3460	500	300	290	70	40	500	460		63.5	35.2						169.7	136.6	27.7	55.7
	580	F	1	42	60	1.57	24.3418	gynaecology	Laparoscopic total hysterectomy		1	1744	1.0056	0.335	74.5	42.5						8.3	14.4	9.1	49.9	2.52	2.5	7.71	4.24	1000	200	20	85	42	23	500			66.6	37.8						61.3	26.4	17.8	60.1
	581	F	1	42	57	1.55	23.7253	gynaecology	Laparoscopic removal of Uterine fibroid		3	13814	1.0184	0.697	93.7	43.5						24.8	33.7	10.1	51	5.27	0.32	3.09	4.79	1000	300	50	95	35	10
	582	M	2	65	71	1.76	22.921	Gastrointestinal Lesions	Laparoscopic partial resection of Sigmoid colon		2	8876	1.0124	0.445	73.3	43.1						14.5	21.7	16.6	76.8	5	2.82	4.92	5.85	2000	600	50	150	35	10	500			67.3	38.5						13.7	23.5	25.1	88.5
	583	F	1	43	61	1.65	22.4059	gynaecology	Laparoscopic transabdominal total hysterectomy		4	9973	1.0177	0.511	74.2	44.6						11.4	17.8	13.5	52.9	3.3	0.49	6.01	4.12	1000	60	20	110	40	20
	584	M	1	61	62	1.6	24.2187	orthopedics	Lumbar interbody fusion surgery		1	4392	1.0121	0.49	65.6	38.2						26.6	21.6	10.9	59	4.66	0.61	5.66	4	1750	250	300	110	70	25	500	250		61.1	35.7						21.7	29.7	22.4	54.8
	585	F	1	52	46	1.57	18.662	Lesions of the liver and gallbladder system	Laparoscopic resection of liver cancer		1	1297	1.0046	0.16	78.4	47						16	23.1	13.8	59.2	6.47	0.19	4.93	4.7	2000	100	300	220	50	15				56.4	33.6						115.6	139.3	28.3	57.5
	586	F	1	47	63	1.6	24.6094	gynaecology	Laparoscopic transabdominal total hysterectomy		1	3780	1.0054	0.207	73.4	42.9						11.9	14.5	10.2	54.5	4.33	0.14	3.76	4.62	1000	50	20	110	30	15
	587	M	2	78	45	1.66	16.3304	Gastrointestinal Lesions	Laparoscopic radical resection of rectal cancer		1	1543	1.0037	0.132	76.1	37.6						17.5	27.1	15.7	68.9	3.9	0.38	4.8	5.07	2000	300	100	240	40	10	500			67.9	34						16.8	29.7	21.7	63.1
	588	M	2	72	46	1.66	16.6933	Gastrointestinal Lesions	Laparoscopic radical resection of rectal cancer		1	5234	1.0112	0.368	74.2	43.1						8	20	13.5	69.9	5.32	3.12	5.53	4.36	2500	500	20	175	100	55	500			49.4	28.6						5.2	15	12.4	68.8
	589	F	2	61	56	1.56	23.0112	Thoracic surgery	Thoracoscopy assisted lobectomy		1	765	1.0033	0.107	60.1	36.3						12.3	15.2	3.4	59.9	6.15	0.62	4.33	5.36	2000	800	50	254	60	30	500
	590	F	1	71	59	1.58	23.634	Gastrointestinal Lesions	Laparoscopic Gastrectomy		2	4008	1.0141	0.451	69.1	40.8						16.3	22.8	6.2	66.6	4.42	1.51	5.37	5.18	2700	1000	50	280	60	35	500	200
	591	M	2	67	72	1.7	24.9135	Gastrointestinal Lesions	Laparoscopic partial resection of Sigmoid colon		1	3924	1.0068	0.302	74.1	41.9						13.6	21.2	20.7	70.1	5.17	0.53	5.18	4.71	2500	300	50	160	70	40	500			74.4	41						9.5	15.7	15.6	78.8
	592	F	1	58	57	1.52	24.6711	Lesions of the liver and gallbladder system	Laparoscopic partial hepatectomy		2	3439	1.0138	0.59	72.7	46.3						10.9	14	11.1	51.7	3.75	0.64	4.24	5.26	1700	150	50	60	65	20	500	200		59.9	38.2						53	61.4	11.8	46.9
	593	F	2	68	59	1.6	23.0469	Gastrointestinal Lesions	Laparoscopic radical resection of rectal cancer		1	2843	1.0063	0.221	69	37.7						20.5	28.3	5.9	55.2	5.93	2.01	6.64	5.83	3000	600	100	215	40	5	500			62.4	33.2						15.5	22.9	11.3	58.1
	594	F	1	42	50	1.57	20.2848	Lesions of the liver and gallbladder system	Laparoscopic resection of liver cancer		2	2928	1.0071	0.294	69.8	41.6						16	20.1	6.1	45.8	4.79	0.6	6.29	5.02	1200	400	100	100	55	5	500	200		52.6	31.8						525.9	364.9	14.4	39.9
	595	M	1	56	75	1.7	25.9516	orthopedics	Anterior cervical spinal canal decompression		3	10062	1.0137	0.539	59.6	35.2						26	17.7	10.3	92.5	6.62	0.42	5.94	4.37	1000	150	20	80	70	15	500			56.5	32.7						23.3	17.9	17.3	99.2
	596	M	1	54	69	1.68	24.4473	orthopedics	Open reduction and internal fixation of lumbar spine fractures		3	3145	1.0043	0.731	63.5	34.5						22.3	35.7	12.7	65.8	6.53	56.93	6.99	5.44	1000	100	80	120	40	25	500
	597	M	2	57	59	1.6	23.0469	Gastrointestinal Lesions	Total gastrectomy with esophagojejunostomy		2	4261	1.0088	0.276	61.1	33						8.7	16.5	3.7	59.3	3.46	19.9	9.58	4.64	2800	300	70	165	150	110	500	300
	598	F	1	30	58	1.56	23.833	gynaecology	myomectomy		3	9459	1.0128	0.504	77.7	44.1						10.7	20.5	4.7	45	2.78	0.32	4.01	4.87	1000	50	20	70	50	20
	599	F	1	46	60	1.6	23.4375	Thoracic surgery	Thoracoscopy assisted lobectomy		1	2387	1.0046	0.201	62.7	37.1						10.6	13.8	11.6	51.5	3.05	0.66	5.82	4.49	2000	580	150	187	90	15	500			59.1	33.3						10.8	16	10.9	48.6
	600	M	2	71	61	1.6	23.8281	Thoracic surgery	Thoracoscopy assisted wedge resection of lung		3	5372	1.0099	0.357	67.8	43.9						21.3	20.4	13.2	62.1	4.13	0.41	4.42	4.34	1500	200	50	55	95	55	500
	601	M	2	65	50	1.65	18.3655	Thoracic surgery	Thoracoscopy left mediastinal tumor resection		3	4094	1.0113	0.408	67.7	36.5						14.1	20.7	13.6	78.5	5.13	0.34	5.98	4.81	1500	100	50	48	65	35	500
	602	F	1	53	58	1.64	21.5645	Thoracic surgery	Thoracoscopy assisted lobectomy		3	11819	1.0147	0.535	66.8	37.6						15.6	15.6	6.1	62.4	4.4	1.28	4.16	5.29	2500	600	300	160	50	15	500
	603	F	1	53	60	1.66	21.7738	Thoracic surgery	Thoracoscopy assisted wedge resection of lung		1	2525	1.0067	0.181	74.5	45.3						31.4	23.1	12.6	61.6	5.18	0.48	5.51	4.4	2000	1000	50	165	45	5	500
	604	F	1	56	65	1.68	23.03	Thoracic surgery	Thoracoscopy assisted lobectomy		2	3106	1.0102	0.356	65.6	39.6						14.7	19.2	11.3	54.6	5	1.06	3.71	5	1000	600	100	150	57	20	500
	605	F	1	43	62	1.52	26.8352	gynaecology	myomectomy		1	2864	1.0055	0.228	72.9	43.4						13.5	15	11.9	59.4	3.81	2.49	5.3	4.95	1500	500	30	130	50	25
	606	M	3	78	65	1.63	24.4646	Lesions of the liver and gallbladder system	Laparoscopic resection of liver cancer		1	1384	1.0065	0.2	74.8	45.3						24	20.7	25.8	80.5	5.81	0.93	6.56	5.78	2700	700	200	203	95	60	500	200		57.7	35.9						530.1	337.7	38.1	80.8
	607	M	2	58	72	1.75	23.5102	orthopedics	total knee arthroplasty		2	5375	1.0094	0.456	68.9	40.4						18.9	14.2	11.3	73.6	6.94	0.17	4.82	4.72	1500	500	50	100	45	12	500			59.3	34.4						16.7	14.7	21.8	69.2
	608	F	2	50	72	1.69	25.2092	gynaecology	Laparoscopic transabdominal total hysterectomy		2	6101	1.0113	0.415	64.2	40						9.3	16.4	8.2	66.3	3.96	0.42	7.76	4.66	1600	240	50	146	72	27	500
	609	F	2	71	44	1.6	17.1875	Gastrointestinal Lesions	Radical gastrectomy for gastric cancer		2	1412	1.0037	0.137	69.8	44.4						20.4	20.7	13.1	53.2	3.52	0.42	4.1	4.89	1500	400	20	90	95	60	500			48.6	29.4						22.8	26.7	21.4	56.6
	610	F	3	65	47	1.49	21.1702	Gastrointestinal Lesions	Laparoscopic partial resection of Sigmoid colon		1	4842	1.007	0.267	67.7	39.2						11.9	16.6	6.7	80.1	3.76	4.26	4.45	4.64	1500	800	50	600	100	55	500			59.7	33.2						12.8	18.5	11	84.9
	611	M	2	68	65	1.65	23.8751	Gastrointestinal Lesions	Laparoscopic radical resection of colon cancer		2	18450	1.0194	0.552	73.6	40.9						16.4	21.2	6.9	55	5.6	0.37	4.65	4.7	2000	100	80	220	60	34	500			68.4	37.8						14.8	22.8	28.8	55
	612	M	1	51	46	1.58	18.4265	orthopedics	Open reduction and internal fixation of lumbar spine fractures		2	5831	1.0095	0.611	65	38.1						13.5	20.1	10.1	65.8	6.4	2.92	4.25	5.12	1000	400	50	68	52	20	500
	613	M	1	56	75	1.75	24.4898	Gastrointestinal Lesions	Laparoscopic radical resection of rectal cancer		3	12551	10.148	0.783	64.3	37.2						26.3	19.4	7.2	61.9	4.91	16.94	6.07	4.83	1730	300	30	150	70	30	500	230		62.2	34.3						20.8	18.8	9.3	69.1
	614	F	1	42	57	1.6	22.2656	Gastrointestinal Lesions	Laparoscopic partial resection of Sigmoid colon		1	2419	1.005	0.174	69.7	41.8						11.8	17.9	16.1	57.1	3.15	0.23	5.5	4.58	2100	200	20	184	56	25	500			65.8	37.9						10.6	20.8	26.5	58.1
	615	F	2	73	67	1.64	24.9108	orthopedics	total knee arthroplasty		1	1695	1.0053	0.283	77.7	45.1						25.4	30	9	50.8	4.91	0.48	5.37	4.88	1000	500	50	95	40	20	500
	616	F	2	60	73	1.55	30.385	orthopedics	Total hip replacement		2	5485	1.0143	0.582	80.3	46.5						42	35.7	19.2	57.7	6.98	2.29	5.91	5.34	1000	60	120	65	60	18	500
	617	F	1	47	57	1.67	20.4382	gynaecology	Laparoscopic transabdominal total hysterectomy		3	12186	1.0199	0.777	72.2	41.5						13.2	18.2	22.2	66	3.78	0.23	3.65	5.99	2000	50	25	143	60	20	500
	618	M	2	58	72	1.71	24.623	Thoracic surgery	Thoracoscopy assisted lobectomy		1	2273	1.0043	0.154	63.2	37						21.4	19.8	9.1	72	5.49	0.53	6.78	5.09	2000	1000	100	190	65	25	500
	619	F	2	54	59	1.57	23.9361	gynaecology	Laparoscopic total hysterectomy		1	2454	1.0052	0.227	76.2	48.4						10	17.7	18.2	61.2	5.13	0.39	3.62	5.29	1500	200	100	150	55	35	500
	620	M	2	65	64	1.72	21.6333	Gastrointestinal Lesions	Radical resection of the right colon		2	3824	1.0094	0.407	64.5	29.6						5.4	7.6	5	60.2	4.12	35.95	6.22	5.26	2000	200	80	145	45	5	500			53.6	25.4						5.9	11	9.1	59.1
	621	F	2	52	66	1.63	24.841	Lesions of the liver and gallbladder system	Laparoscopic resection of retroperitoneal lesions		2	5466	1.0088	0.486	69.2	40.2						60	31.5	7	46.9	3.29	1.73	7.75	4.05	1000	150	20	57	52	27	500			67.8	39.7						39.2	24.6	10.5	45.4
	622	F	2	65	54	1.55	22.4766	Gastrointestinal Lesions	Laparoscopic Gastrectomy		1	2462	1.0037	0.164	75.3	43.8						21.8	20.4	8.5	53.4	4.54	2.74	4.79	4.77	2000	400	50	217	68	33	500			57.9	32.4						45.3	42.4	19	49.2
	623	F	2	58	60	1.64	22.3081	Thoracic surgery	Thoracoscopy assisted wedge resection of lung		1	1779	1.0038	0.157	73.4	44.5						112.4	59.5	19.8	46.7	4.86	0.55	4.1	5.27	1500	1000	80	200	80	60	500
	624	F	1	39	65	1.67	23.3067	gynaecology	myomectomy		2	5689	1.0083	0.284	84.2	40.7						7.9	18.2	17.4	50.3	3.96	0.26	4.76	4.99	1000	50	10	42	48	28	500
	625	M	1	57	61	1.7	21.1073	Thoracic surgery	Thoracoscopy assisted wedge resection of lung		4	13652	1.016	0.794	75.6	43.3						15.3	20.3	7.5	76.4	6.17	0.43	6.58	4.54	1000	200	10	78	60	40	500
	626	M	3	70	60	1.7	20.7612	Gastrointestinal Lesions	Laparoscopic partial resection of Sigmoid colon		2	1372	1.0029	0.237	64.9	39.7						18.3	23.6	12.7	59.9	4.11	0.32	4.95	4.34	2000	1000	50	160	140	90	500			53.3	32.6						17.3	22.1	11.2	74
	627	M	2	50	63	1.68	22.3214	Thoracic surgery	Thoracoscopy assisted lobectomy		1	4772	1.0055	0.189	61.5	39.2						12.2	15.5	5.3	77.6	6.2	0.47	5.47	5.16	2000	600	50	152	60	20	500
	628	M	1	71	68	1.68	24.093	Gastrointestinal Lesions	Laparoscopic radical resection of rectal cancer		2	4755	1.0035	0.137	66	39.3						19.2	24.8	8.7	82.1	4.05	1.15	5.28	4.14	2000	500	100	224	60	25	500			60.2	37.5						11.6	21	12.8	84.4
	629	M	2	71	75	1.75	24.4898	Thoracic surgery	Thoracoscopy assisted lobectomy		4	19263	1.0163	0.717	73.9	41.8						17.6	17.4	11.1	60.8	4.64	7	7.76	5.63	2500	400	80	210	30	10	500
	630	F	3	78	43	1.5	19.1111	Gastrointestinal Lesions	Laparoscopic radical resection of right colon cancer		1	2992	1.0076	0.339	56	31.2						11.1	35.4	5.3	55.6	5.01	3.31	5.07	4.49	2000	800	100	160	80	40	500			49.9	27.7						7.6	12.3	9.4	50.1
	631	M	2	71	63	1.6	24.6094	Thoracic surgery	Thoracoscopy assisted lobectomy		2	4584	1.0057	0.246	67.4	37						22.1	31.5	18.4	101.8	8.65	17.02	10.3	5.69	2000	80	50	160	85	35	500
	632	F	2	67	79	1.61	30.4772	orthopedics	Lumbar interbody fusion surgery		2	2684	1.0041	0.171	68.4	37.9						20.7	23.1	12.3	51.9	3.64	2.14	6.09	5.46	1200	500	150	110	50	12	500	200
	633	M	1	53	75	1.7	25.9516	Gastrointestinal Lesions	Laparoscopic radical resection of right colon cancer		5	32711	1.0187	0.648	66.8	40.4						21.5	26.4	18.5	83.2	4.46	3.4	4.75	5.09	2000	100	80	218	85	68	500			61.6	35.4						19.4	19.3	20.5	87.8
	634	F	1	63	45	1.6	17.5781	Gastrointestinal Lesions	Laparoscopic radical resection of colon cancer		1	2310	1.0068	0.287	68.3	44.3						13.2	18.7	13.5	61.7	3.76	0.17	4.6	5.59	1600	900	100	295	60	15	1000			48.5	29.7						218	221.5	15.2	67.5
	635	M	2	77	63	1.66	22.8625	Thoracic surgery	Thoracoscopy assisted lobectomy		3	5562	1.0085	0.453	60.7	33.6						26.3	25.7	10.9	72.3	3.68	5.42	3.76	4.37	1500	200	20	85	75	15	500			52.7	28.3						43.2	30.8	17.8	73.2
	636	M	2	68	70	1.77	22.3435	Thoracic surgery	Thoracoscopy assisted lobectomy		4	4423	1.0071	0.203	76.7	46.3						34.2	31.1	27.6	62.3	5.68	9.56	5.42	5.46	2000	400	200	255	70	35	500
	637	F	2	56	60	1.58	24.0346	Thoracic surgery	Thoracoscopy assisted lobectomy		4	13900	1.0198	0.766	77.2	45.1						18.6	21.2	16.6	50.1	4.73	0.69	6.4	4.47	1500	200	30	165	50	20	500
	638	M	2	67	67	1.69	23.4586	Gastrointestinal Lesions	Laparoscopic resection of abdominal lesions		1	1966	1.0037	0.263	76	26.1						22	22.2	5.5	58.8	4.25	72.77	6.37	4.83	2000	800	100	150	47	15	500	400		81.2	30.3						21	18.7	9.4	52.9
	639	F	3	53	79	1.6	30.8594	orthopedics	Total hip replacement		2	7947	1.0094	0.379	71	45.3						22.7	25.7	7.1	57.3	6.42	5.36	4.8	5.78	1200	300	250	95	65	20	500	200		50.7	33.1						18.3	30.7	8	56.4
	640	F	1	58	55	1.65	20.202	Gastrointestinal Lesions	Laparoscopic radical resection of colon cancer		4	32120	1.0165	0.797	70.2	42.4						13.5	19.1	6.5	66.4	5.34	0.86	3.96	4.97	2330	1000	200	232	80	35	500	330		52.9	32.5						13.8	17.3	16.8	68.1
	641	F	1	56	52	1.5	23.1111	Thoracic surgery	Thoracoscopy assisted lobectomy		2	8037	1.0222	0.804	64.9	38.8						11.3	10.6	12.5	55.1	5.16	0.27	6.18	4.2	2000	600	50	180	55	20	500
	642	F	2	72	44	1.54	18.5529	Gastrointestinal Lesions	Laparoscopic Gastrectomy		1	2054	1.0037	0.174	76.6	43.5						11.8	24.4	9.7	61.4	5.01	0.32	2.8	3.78	1500	200	20	157	135	45	500			56.6	32.7						20.5	34.9	13.2	61
	643	M	1	56	70	1.62	26.6728	Lesions of the liver and gallbladder system	Laparoscopic partial hepatectomy		1	2621	1.0041	0.216	73.9	44.9						24.4	22.4	15.1	71.7	4.44	1.16	5.55	5.27	2000	450	200	150	65	25	500			65.2	40.1						247.3	241.8	32.6	74.2
	644	M	2	69	72	1.73	24.0569	Thoracic surgery	Thoracoscopy assisted lobectomy		1	3310	1.0069	0.741	69.1	44.6						30.3	25.3	26.4	70.2	4.69	0.14	6.71	5.51	2000	400	50	160	55	15	500
	645	M	2	68	75	1.75	24.4898	orthopedics	Total hip replacement		3	6008	1.0075	0.161	57.5	38.3						14.7	16.6	24.3	70.1	3.06	67.49	8.44	5.55	1700	500	300	85	75	20	500	200		49	30.5						18.1	22.4	17.6	72.5
	646	F	2	66	59	1.6	23.0469	Gastrointestinal Lesions	Laparoscopic radical resection of right colon cancer		1	1075	1.0024	0.088	72.5	42.1						36.1	28.9	9.4	51.7	3.86	1.78	5.56	5.28	1500	600	60	120	70	25	500			63.2	36.2						28.8	22.5	13.7	60.6
	647	M	2	73	69	1.75	22.5306	Gastrointestinal Lesions	Laparoscopic radical resection of colon cancer		3	10664	1.0133	0.623	71.3	42.3						12.9	17.4	19.3	77.5	5.05	1.13	3.39	4.86	3000	900	100	194	82	45	500
	648	M	2	71	65	1.67	23.3067	orthopedics	Open reduction of fracture of femur		3	6817	1.0111	0.881	53.7	32.2						22.8	41.8	15.1	64	5.41	50.97	6.9	5.92	4000	100	1000	275	50	17	500	1500
	649	M	2	68	64	1.72	21.6333	Gastrointestinal Lesions	Laparoscopic partial resection of Sigmoid colon		2	4786	1.0029	0.261	62.8	37.9						11.9	16.9	6	83.1	5.28	0.74	3.51	5.7	2000	350	70	205	60	20	500			56	31.8						12.6	12.3	12.2	91.5
	650	F	2	79	59	1.58	23.634	Thoracic surgery	Thoracoscopy assisted lobectomy		1	2405	1.0044	0.355	83	43.3						8.4	21.9	7.8	53.8	4.26	1.12	5.1	5.6	1500	300	30	110	55	13	500
	651	M	2	69	49	1.57	19.8791	Gastrointestinal Lesions	Laparoscopic radical resection of rectal cancer		3	8541	1.0115	0.578	65.8	5.5						20.8	23.4	3.4	66.3	7.31	47.9	5.1	4.46	3500	250	70	245	60	25	500			53.9	29.9						14.3	18.2	5.2	74.5
	652	F	2	73	58	1.7	20.0692	Gastrointestinal Lesions	Laparoscopic radical resection of colon cancer		2	3370	1.0049	0.374	64.5	33.3						7.7	15.5	5.4	69.2	3.5	27.09	7.55	4.63	2590	300	100	205	67	37		490
	653	M	2	60	60	1.7	20.7612	orthopedics	Posterior lumbar interbody fusion with internal fixation		2	3157	1.0079	0.476	66.7	40.8						17.8	23.1	8	78.1	5.86	0.37	5.87	4.79	3200	1000	600	275	76	46	1000	700
	654	F	2	63	60	1.6	23.4375	Lesions of the liver and gallbladder system	Laparoscopic partial hepatectomy		1	2379	1.0053	0.132	74.9	43.4						15.4	21.5	10.6	58.7	3.2	1.97	3.83	4.26	2000	100	200	170	70	25	500			70.3	38.9						292.7	279.4	21	50.2
	655	F	2	66	63	1.63	23.7118	Gastrointestinal Lesions	Laparoscopic partial resection of Sigmoid colon		1	3968	1.007	0.342	71.1	38.1						26.5	34.8	10.7	57.6	4.32	3.44	5.12	4.64	1500	300	60	190	75	40	500			63.7	32.2						20.2	25.8	12.2	66.9
	656	F	2	65	48	1.56	19.7239	Gastrointestinal Lesions	Laparoscopic radical resection of colon cancer		1	4016	1.0096	0.58	69.6	51.7						10.7	16.3	9.4	51.3	2.86	0.22	6.14	4.32	1500	600	150	146	94	14	500			48	28.8						20.2	20.2	17.1	55.2
	657	M	2	73	70	1.72	23.6614	Lesions of the liver and gallbladder system	Laparoscopic resection of pancreatic body and tail lesions		3	3734	1.006	0.262	74.6	40.9						12.7	19.1	22.6	98.7	6.92	1.15	4.92	5.74	3580	800	200	340	45	25	500	580		64.8	36.2						45.6	31.1	14.6	84.1
	658	M	1	39	65	1.72	21.9713	Thoracic surgery	Thoracoscopy thymectomy		2	7598	1.0094	0.586	79	40.8						20.9	21.4	6.2	79.6	4.65	0.48	3.65	4.48	1500	150	30	126	64	44	500
	659	M	1	45	64	1.6	25	Thoracic surgery	Thoracoscopy assisted wedge resection of lung		3	10817	1.0158	0.847	74.6	43.1						29.2	27.6	16.2	78.7	4.87	0.57	7.83	4.69	1000	100	15	95	40	15	500
	660	M	2	56	51	1.64	18.9619	orthopedics	Total hip replacement		3	6711	1.0063	0.45	65.5	39						10.5	20.3	7.1	62	2.96	0.98	3.6	3.99	1700	300	80	68	56	23	500	200		51.1	29.4						15.6	61.6	16.7	65.8
	661	F	2	57	61	1.65	22.4059	Lesions of the liver and gallbladder system	Laparoscopic resection of retroperitoneal lesions		1	2108	1.0031	0.118	64.4	36.5						13.5	19.5	7.1	60.8	3.29	0.26	5.23	4.49	1000	200	15	58	72	30	500			59.3	33.1						10.5	18	13.7	67.9
	662	M	1	65	76	1.63	28.6048	Thoracic surgery	Thoracoscopy assisted lobectomy		3	6823	1.0097	0.589	66.6	38.6						33.8	29.1	5.9	73.6	4.21	10.72	7.49	4.09	2000	200	50	170	60	13	500			53.1	30.1						22.9	25.3	10.1	71.2
	663	M	1	50	57	1.72	19.2672	Gastrointestinal Lesions	Laparoscopic radical resection of right colon cancer		2	2912	1.0057	0.295	56.6	35.1						6.7	13.1	12.1	70.6	3	4.7	6.4	4.85	1500	500	60	135	45	20	500
	664	F	1	46	55	1.58	22.0317	gynaecology	Laparoscopic total hysterectomy		2	4292	1.0032	0.157	74.5	45.4						47.5	38	4.8	45.9	3.71	1.3	5.61	5	1500	300	100	124	65	35	500
	665	F	2	77	55	1.68	19.487	Gastrointestinal Lesions	Laparoscopic partial resection of Sigmoid colon		1	4951	1.004	0.208	69.3	40						17	19.8	10.6	66.6	5.04	3.12	5.76	5.23	2000	100	70	150	100	45	500			63.2	35.6						11.9	17.7	8.5	61.2
	666	M	1	62	63	1.57	25.5588	Gastrointestinal Lesions	Laparoscopic partial resection of Sigmoid colon		1	3375	1.003	0.123	74	41.5						27.8	28	14.4	68.9	6.18	0.42	4.38	4.75	1500	800	200	217	25	5	500			60.2	35						24.7	25	21.3	61.9
	667	F	2	82	50	1.52	21.6413	Gastrointestinal Lesions	Laparoscopic radical resection of rectal cancer		2	5015	1.0082	0.395	54.8	35.7						15.9	18	10.3	69.4	5.08	0.26	4.04	4.19	2000	200	30	131	58	20	500			52.6	33.4						19.2	18.7	13.4	67.1
	668	M	1	71	85	1.76	27.4406	Gastrointestinal Lesions	Laparoscopic radical resection of rectal cancer		3	17041	1.0146	0.588	66.5	40.4						12.3	17	9.3	80.5	4.74	0.75	5.55	5.44	2000	600	200	323	60	15	500			56	32.4						15.2	19.6	11.3	77.4
	669	F	1	34	60	1.68	21.2585	gynaecology	myomectomy		3	6479	1.0045	0.673	74.5	41.5						9.4	16.2	9.9	49.1	4.56	0.29	4.61	4.68	1000	100	10	115	47	15	500
	670	F	2	63	61	1.62	23.2434	Gastrointestinal Lesions	Laparoscopic partial resection of Sigmoid colon		2	3801	1.0054	0.303	76.7	41						15.1	21.3	12.4	51.5	4.39	1.17	4.71	5.41	3340	900	400	325	40	7	500	340		61.2	31.5						32	19.9	14	57.5
	671	M	1	64	58	1.67	20.7967	orthopedics	Open reduction and internal fixation of lumbar spine fractures		4	2483	1.0059	0.316	54.4	29.8						19.9	27.7	12.6	74.2	5.42	170.46	7.49	5.32	2500	600	200	420	45	15	500
	672	M	1	60	81	1.77	25.8546	orthopedics	total knee arthroplasty		3	8239	1.0088	0.581	67.8	39.1						26.5	26.5	15.9	78	3.44	1.29	5.04	5.1	1500	300	200	140	35	15	500
	673	F	1	65	63	1.57	25.5588	gynaecology	Laparoscopic transabdominal total hysterectomy		1	2391	1.0038	0.202	72.8	44.5						24.8	21.6	19.3	62.5	5.16	1.58	11.33	4.93	1000	300	20	104	40	11	500
	674	M	3	80	70	1.63	26.3465	Gastrointestinal Lesions	Radical gastrectomy for gastric cancer		2	4279	1.0052	0.239	53.1	30.7						9.5	13.5	16.3	91.7	3.92	3.05	4.21	4.66	2280	300	50	165	90	60	500	780		43.5	24.9						10.1	18.2	19.9	98.6
	675	M	1	61	73	1.7	25.2595	Gastrointestinal Lesions	Laparoscopic Sigmoid colon resection		1	3028	1.0061	0.253	68.4	40.3						27	19.6	19	68.7	3.61	3.3	5.61	4.77	2410	450	60	230	55	20	500			66.1	38.7						16.9	18.2	34	66.1
	676	M	1	55	69	1.7	23.8754	Gastrointestinal Lesions	Total gastrectomy with esophagojejunostomy		4	8482	1.0091	0.512	58.9	33.6						10.7	16.7	8.3	78.5	2.92	12	5.71	4.5	2000	350	110	147	73	22	500			54.8	30.7						32.1	46.5	13.3	77
	677	F	2	84	40	1.6	15.625	orthopedics	Artificial femoral head replacement		1	288	1.0016	0.084	60.8	36.7						9.4	17.9	11.9	50	5.98	1.35	6.5	4.24	1000	300	80	60	38	18	500
	678	M	1	51	53	1.63	19.9481	Gastrointestinal Lesions	Laparoscopic radical resection of colon cancer		4	16685	1.0318	0.476	63	39.3						19.4	25.6	10.5	67.3	2.68	0.4	4.37	4.02	2500	300	150	230	105	40	1000			58.1	35.4						13.8	21.5	14.5	54.9
	679	M	2	76	54	1.6	21.0937	Thoracic surgery	Thoracoscopy assisted lobectomy		1	3005	1.0038	0.185	66.6	37.2						36.6	24.2	10.3	69.9	5.7	0.35	5.06	4.82	2500	800	200	410	55	15	500
	680	M	2	61	58	1.58	23.2335	Gastrointestinal Lesions	Laparoscopic Gastrectomy		1	3325	1.0099	0.395	68.4	41.1						20	16.1	12.7	59.7	4.85	0.5	5.63	6.84	1500	600	30	70	70	27	500
	681	F	2	74	59	1.5	26.2222	Gastrointestinal Lesions	Total gastrectomy with esophagojejunostomy		4	5817	1.0136	0.39	52.3	27.6						17.2	29.8	4.8	48	1.24	0.69	3.06	5.85	2922	600	250	260	120	60	1000	820		38	22.4						81.5	107.5	8.8	57.5
	682	F	2	70	61	1.63	22.9591	Gastrointestinal Lesions	Laparoscopic Sigmoid colon resection		2	1735	1.0023	0.072	66.9	35.5						15.6	23	8.9	46.9	3.05	1.4	3.2	4.57	2000	80	50	120	100	50	500			62.2	33.6						11.1	20.5	10.9	40.8
	683	F	3	66	62	1.6	24.2187	Lesions of the liver and gallbladder system	Laparoscopic resection of liver cancer		3	5862	1.0082	0.376	72.5	39.5						24.5	25.5	8.9	63.4	4.64	1.44	6.48	5.28	2000	100	10	60	85	25	500			61.1	32.2						47.7	66	21.1	73.3
	684	M	2	74	53	1.73	17.7086	Thoracic surgery	Thoracoscopy assisted lobectomy		2	4392	1.0066	0.281	73.7	37.2						26.6	27.1	9.4	78.2	6.61	2.21	5.98	4.19	1500	1000	30	140	75	45	500
	685	M	2	51	64	1.72	21.6333	Ascending colon cancer	radical resection		1	3.2485	1.006	249	61.4	36	10.2	2.85	0.46	0.99	0.3	9.6	12	13.1	69.3	2.97	3.45	4.49	5.6	3500	800	50	3.5	50	20	500			62.7	35.6	10.8	3.08	0.93	0.88	0.3	13.5	16.7	12.2	70.7
	686	M	1	61	72	1.78	22.7244	Right colon cancer	radical resection		5	8.1322	1.015	583	70.7	40.5	13.1	2.61	0.69	1.24	0.3	14.9	17.2	14.6	64.5	6.8	7.09	6.48	5.35	3500	240	150	5	50	25	500			59.8	34.7	10.4	2.27	0.6	1.15	0.26	12.5	17.2	13.5	65.9
	687	M	2	65	63	1.74	20.8086	Ascending colon cancer	radical resection		3	5.1831	1.017	678	59.1	34.5	8.2	3.16	0.97	1.15	0.56	11.2	16.5	3.1	68.9	5.4	5.08	4.45	4.6	3000	635	120	5	50	30	500
	688	F	2	53	53	1.6	20.7031	Straight sigmoid adenocarcinoma	radical resection		1	0.4637	1.005	254	66.1	40.7	11.3	3.31	0.66	0.86	0.37	9.1	15.9	11.3	67.9	2.67	1.28	4.78	5.46	3000	120	50	3	30	20	500			69.9	41.5	11	3.25	0.59	0.85	0.28	49.1	56.7	6.2	46.1
	689	M	2	53	71	1.65	26.079	rectal cancer	radical resection		1	5.2798	1.009	417	68.7	41.5	14.5	2.51	0.51	0.92	0.23	11.3	13.4	21.7	79.2	6.57	1.62	6.34	4.98	2500	630	200	3	40	35	500
	690	F	2	30	45	1.6	17.5781	Straight sigmoid colon cancer	radical resection		3	4.1265	1.018	709	73.4	42.9	10.9	2.43	1.6	1.18	0.4	9.4	14.4	14.4	58.1	3.41	3.98	4.95	4.65	2960	500	110	3.5	70	50	500	460		50.1	30.8	7.3	1.77	1.07	0.74	0.24	6	10.2	6.6	60
	691	F	2	40	54	1.58	21.6311	Colon cancer	radical resection		1	3.6475	1.01	459	62.8	37.4	9.2	1.63	2.76	1.4	0.44	9.3	18.3	5.2	54	4.48	13.68	3.74	4.99	2000	270	110	2.5	55	20	0
	692	M	2	75	70	1.7	24.2215	Lipoma of colon	radical resection		1	1.3027	1.006	191	74.7	44.4	13.7	2.53	1.2	1.27	0.33	23.7	22.2	11.4	67.8	4.36	7.06	3.74	4.93	3500	100	300	3	40	25	500			57.3	33.7	10.7	1.98	0.95	1.05	0.27	19.3	14.6	8.5	76.3
	693	F	2	55	50	1.57	20.2848	Sigmoid colon cancer	radical resection		1	1.7045	1.008	308	68.8	44.5	9.9	1.48	3.27	0.98	0.28	11.5	19.3	19.2	54.7	4.98	0.87	4.3	5.52	2500	220	110	3	130	60	500			52.4	33.4	7.6	1,27	2.74	0.84	16,04	13.6	15.8	18.2	54.3
	694	M	2	64	73	1.74	24.1115	rectal cancer	radical resection		2	3.9657	1.013	469	65.8	40.5	11.4	2.81	0.61	0.95	0.24	9.9	13.1	11.7	71	6.67	0.43	3.2	4.92	2500	560	100	3.5	45	20	500			65.1	38.7	11.5	3	0.64	1	0.27	13.4	15.1	14.7	76.1
	695	M	2	67	77	1.67	27.6095	rectal cancer	radical resection		3	10.5734	1.014	506	74.6	42.6	14.5	3.89	0.4	1.47	0.41	17.1	22.3	8.9	58	5.29	6.1	8	9.14	1600	250	50	3.5	35	20	500			67.2	36.9						11.5	16.1	10.3	57.3
	696	M	2	63	65	1.75	21.2245	rectal cancer	radical resection		4	8.0744	1.021	741	65.7	38.1	10.1	2.96	0.39	1.22	0.35	23.3	25.7	5.9	64.4	4.22	6.79	4.37	6.1	3000	150	50	3	40	20	500			57.4	33	9.3	2.68	0.34	1.11	0.3	40.9	33.5	13.8	71.4
	697	M	2	69	61	1.7	21.1073	Descending sigmoid colon cancer	radical resection		2	2.0781	1.007	285	64.1	39.4	10.4	2.74	0.98	0.97	0.3	19.1	21.3	14.2	71.5	3.23	1.28	7.99	6.09	2500	800	100	4	45	40	500			64.5	34.1	8.6	2.3	0.71	0.83	0.16	19.7	29.7	8.9	61.1
	698	F	2	64	58	1.58	23.2335	Straight sigmoid colon cancer	radical resection		1	2.9646	1.006	224	69.4	40	14	2.4	0.92	1.26	0.27	16.2	25.1	11.7	70.7	6.38	5.33	5.64	5.37	1300	350	50	2	35	30	500			68.9	40.9	13.3	2.38	0.93	1.26	0.3	20.7	29.4	14.3	67.6
	699	M	2	62	60.5	1.65	22.2222	rectal cancer	radical resection		4	3.2427	1.028	971	70.2	45	11.3	1.35	0.57	0.99	0.3	18.9	31.7	11	66.2	5.04	0.25	4.83	5.09	2500	600	120	2.5	60	40	500			53.9	33.4	8.3	1.03	0.46	0.85	0.24	15.7	29.8	20.4	81.5
	700	M	2	64	71	1.65	26.079	Ascending colon cancer	radical resection		1	1.0698	1.005	200	68.1	41.9	11.5	1.78	0.61	1.19	0.33	34.6	38.6	11.1	83.3	6	1.2	5.51	6.4	1500	100	120	2	40	45	500			60.3	36.2	10.3	1.6	0.56	1.03	0.27	22.3	19.7	13.1	78.2
	701	M	2	55	85	1.72	28.7317	Colon cancer	radical resection		3	7.8708	1.02	746	75.7	46.6	13.7	3.61	0.63	1.07	0.33	20.9	24.3	25.6	69.5	6.59	0.31	6.65	5.59	1500	240	110	3.5	60	30	500
	702	M	2	61	75	1.78	23.6713	Sigmoid colon cancer	radical resection		1	8.5266	1.011	392	63.5	38.5	9.1	2.26	1.28	1.15	0.34	15.4	15.6	9.1	75.3	4.56	6.91	6.68	4.78	1800	140	50	1.5	65	35	300			57.1	34.3	8.2	1.9	1.11	0.95	0.29	42.9	28.4	9.9	77.1
	703	M	2	65	51	1.6	19.9219	Straight sigmoid colon cancer	radical resection		1	2.5283	1.007	283	63.2	38.2	9.7	3.97	0.8	1	0.34	17.4	23.6	16.7	70.1	4.26	12.94	3.91	4.94	2500	650	80	2	60	30	500			58.6	34.6	9.1	3.77	0.86	0.89	0.33	22.8	26.9	22.5	82.2
	704	M	2	48	70	1.7	24.2215	Adenocarcinoma of splenic flexure of colon	radical resection		1	7.5103	1.014	575	69.3	42.2	10.7	2.93	1.16	1.22	0.34	40	27.7	10.9	62.8	3.76	4.2	6.51	5.83	2440	300	220	3	70	35	500	240		61.9	38.4	8.5	2.23	0.96	1.13	0.34	38.6	26.4	10.8	61.1
	705	F	2	70	56	1.58	22.4323	Transverse colon cancer	radical resection		1	1.7933	1.011	451	72.7	45.3	12.4	1.22	1.08	1.08	0.33	9.3	17.9	8.3	52	3.57	1.09	4.35	5.3	920	730	50	3	45	20	320			61	37.7	10.3	1.11	0.93	0.97	0.3	10.6	17	13.6	58.5
	706	F	2	44	70	1.66	25.4028	Straight sigmoid colon cancer	radical resection		2	4.8621	1.016	548	81.9	50.2	11.8	1.98	1.34	1.45	0.35	22.5	27.7	14	58.8	2.9	2.93	7.19	6.66	2200	410	50	3	75	20	500	200		63.2	38.6	9.5	1.7	1.16	1.14	0.26	27.7	19.4	14.8	54.2
	707	M	2	69	57.5	1.7	19.8962	Straight sigmoid colon cancer	radical resection		2	7.959	1.013	539	66.1	34.1	16.2	3.5	0.74	0.87	0.28	12.5	20.6	15.3	73	5.54	1.3	4.42	4.48	2000	200	120	3	80	60	500			56.9	29.3	12.8	2.98	0.68	0.75	0.22	7.8	15	17.5	67.4
	708	M	1	30	67	1.71	22.913	Transverse colon cancer	radical resection		1	9.3596	1.01	284	77.8	45.1	14	2.79	1.31	1.53	0.37	5.6	14.4	12.7	85.9	4.04	49.86	7.56	5.3	2700	240	150	4	40	20	500
	709	M	2	59	58	1.62	22.1003	Sigmoid colon cancer	radical resection		5	8.3092	1.025	771	66.8	40.6	10.3	2.52	0.69	1.06	0.35	36.5	38.6	14.7	64.4	4.29	4.62	6.03	5.54	2500	60	50	2.5	35	20	500			53.8	33.1	7.2	1.92	0.65	0.77	0.28	20.6	24.4	14.8	80.9
	710	M	2	81	72.5	1.65	26.6299	Straight sigmoid colon cancer	radical resection		1	5.1016	1.011	396	84.2	46.8	17.4	4.43	0.86	1.34	0.33	66.1	79.8	20.2	87.2	5.78	4.9	6.14	5.83	2100	300	60	2.5	60	50	500			68.2	37.1	14.3	3.55	0.68	1.18	0.32	28.6	25	14.9	82.2
	711	M	2	67	42	1.48	19.1746	rectal cancer	radical resection		3	9.2468	1.019	760	69.5	45.1	12.5	1.66	0.7	0.96	0.43	23.8	40.6	12.2	52.4	7.17	0.47	4.56	5.52	1950	110	50	3	40	20	500			55	33.3	8.5	1.24	0.54	0.89	0.37	21	22.6	14.7	55
	712	F	2	38	56	1.5	24.8889	Sigmoid colon cancer	radical resection		3	7.7025	1.027	1013	61.9	34.3	11.9	1.23	2.03	0.99	0.19	7.3	12	6.7	60.5	4.51	12.37	2.81	4.53	2700	130	80	2.5	35	20	500	600		54.9	31.6	11.1	1.2	1.84	0.89	0.2	5.5	14.5	8.5	59.9
	713	M	2	83	48	1.6	18.75	Carcinoma of rectum sigmoid junction	radical resection		5	8.2805	1.026	631	59	36.4	9.4	1.37	0.94	0.89	0.28	15.4	25.5	11.1	74.7	3.67	2.87	4.66	4.49	1500	150	50	1.5	70	45	500
	714	M	2	60	74	1.7	25.6055	rectal cancer	radical resection		1	5.4812	1.011	460	67.1	42.2	9.5	1.71	0.6	1.06	0.21	8.9	15.7	20.2	87.4	4.93	0.8	4.73	5.53	2800	1100	100	2.5	120	20	500			60.4	35.4	10.37	1.51	0.58	1.52	0.21	10	12.7	12.6	85.3
	715	M	2	70	52	1.5	23.1111	Descending colon cancer	radical resection		1	6.1004	1.006	195	65	41.5	6.9	4.21	1.16	0.95	0.31	14.8	17.8	16.6	62.4	5.35	6.17	6.98	5.11	2400	400	50	4	30	10	500			51.8	33.4						12.7	17.6	19.3	58.6
	716	M	1	69	71	1.72	23.9995	Straight sigmoid colon cancer	radical resection		4	3.3216	1.019	698	65.7	39.5	10.7	1.37	0.82	1.05	0.18	12.3	16.6	48.4	77	5.32	3.67	7.43	5.08	1900	600	50	3	60	10	500			53.1	30.7	8.3	1.15	0.69	0.81	0.14	12.5	14.5	42.7	84
	717	F	2	65	50	1.5	22.2222	rectal cancer	radical resection		2	4.5035	1.019	644	71.9	39.4	12.4	2.01	1.02	1.53	0.49	9.9	16	7.5	69.5	5.91	4.74	7.45	4.61	2300	400	100	4	90	25	500			60.4	33	9.58	1.7	0.93	1.27	0.43	9.9	12.4	7.6	72.4
	718	F	2	66	50	1.57	20.2848	Colon cancer	radical resection		1	3.8155	1.008	333	70.1	42.6	12.14	1.05	0.81	1.41	0.34	16.4	27.7	13.7	60.9	4.33	3.56	14.08	5.4	2930	400	100	3.5	40	10	500	230		55.9	32.9	8.67	0.87	0.64	0.97	0.29	9.1	12.3	6.4	48.6
	719	F	2	65	56	1.54	23.6128	rectal cancer	radical resection		2	0.4512	1.011	357	67.1	40.4	13.99	2.25	1.27	0.87	0.19	9.9	17.3	13.4	48	1.74	1.54	4.04	4.87	2550	1200	60	4	70	15	500	250		63.7	36.6	12.43	2.11	1.31	0.85	0.19	10.3	23	13.3	40.9
	720	M	2	76	70	1.64	26.0262	Straight sigmoid colon cancer	radical resection		2	5.0623	1.013	540	71.8	40.7	13.71	2.57	0.6	1.36	0.33	16.6	29	14.3	75.4	4.44	5.16	7.13	5.41	2300	480	100	3	85	65	500			58	32.48	11.5	2.05	0.5	1.24	0.33	13.8	20.8	12.8	71.2
	721	M	2	72	66	1.65	24.2424	Straight sigmoid colon cancer	radical resection		4	7.9633	1.024	710	65.6	42.6	10.41	1.43	0.21	1.02	0.24	21.1	25.7	11.2	77.6	7.47	3.24	8.09	5.47	1250	150	100	2.5	25	15	500			55.3	37.878	8.07	1.08	0.97	0.82	0.19	14.9	20.3	13.5	98.6
	722	M	2	75	56	1.58	22.4323	Ascending colon cancer	radical resection		2	9.6175	1.013	536	66.9	40.1	11.67	1.85	0.65	1.03	0.15	12	21.4	9.8	81	3.46	1.79	5.5	5.44	2000	80	100	4	70	30	500			50.7	27.6	8.07	1.4	0.55	0.89	0.13	10.4	18.3	15.4	79.8
	723	M	2	51	50	1.6	19.5312	rectal cancer	radical resection		1	6.4336	1.011	423	68.3	41.4	10.48	1.56	1.2	0.83	0.28	15.7	21.9	10.9	70.8	5.04	0.99	4.59	5.32	2100	230	50	2.5	85	35	500			56.9	37.4	8.84	1.29	0.98	0.75	0.22	14.9	20.1	24	76.2
	724	M	2	54	79	1.82	23.8498	Descending colon cancer	radical resection		3	9.7689	1.018	735	68.1	43.4	10.67	3.87	1.49	1.05	0.27	20.8	23.5	17.5	76	5.02	1.08	5.45	4.71	2100	250	100	2.5	60	35	500			49.1	29.4	7.42	2.78	1.05	0.78	0.21	9.9	11.3	15.7	76.4
	725	F	2	39	52	1.56	21.3675	rectal cancer	radical resection		2	4.4858	1.016	634	72.5	42.5	12.3	0.91	2.18	1	0.34	23.8	22.2	7.4	53.5	5.26	0.53	5.85	5.36	2600	370	40	2.5	55	25	500			55.4	34.8	9.06	0.77	1.7	0.89	0.29	25.7	19.8	10.9	2.9
	726	M	2	68	66	1.67	23.6652	Sigmoid colon cancer	radical resection		1	2.0831	1.009	392	66.3	39	12	2.86	1.93	0.9	0.26	13.8	18.1	10.7	78.5	4.85	1.49	3.96	5.66	2400	870	40	2	55	15	500			57.5	32.2	10.53	2.69	1.71	0.89	0.22	12	15.2	11.1	74.2
	727	F	2	57	56	1.59	22.151	Sigmoid colon cancer	radical resection		1	3.0841	1.004	141	76.2	38	20.84	2.48	6.24	0.89	0.21	12.4	23.2	9	60.4	1.69	19.18	3.55	5.04	2470	350	50	3	35	5	500	470		67.7	32.2	18.65	2.36	6.54	0.83	0.21	9.7	18.3	6.4	59.9
	728	F	1	49	55	1.61	21.2183	rectal cancer	radical resection		1	4.1905	1.009	312	77.4	45.65	13.52	2.01	1.88	1.25	0.29	12.2	17	10.2	46.3	4.18	0.46	6.4	5.71	660	380	50	3	35	10	500
	729	F	2	51	59	1.53	25.204	Ascending colon cancer	radical resection		2	5.9878	1.019	778	68.9	43.2	8.7	1.66	0.76	1.31	0.38	16.6	15.7	8.2	60.9	5.42	0.76	6.67	5.39	2100	300	50	3.5	80	15	500			53.5	32.2	6.48	1.22	0.62	1.12	0.35	15.2	14.6	7.6	55.9
	730	M	2	71	70	1.63	26.3465	Right colon cancer	radical resection		2	6.3423	1.016	626	62.8	41.6	9.7	1.78	0.43	0.94	0.26	11.6	14.8	11	88.6	7.73	0.98	4.71	4.03	2960	300	50	3.5	55	15	500	460		53.1	30.9	8.24	1.5	0.46	0.79	0.24	20.9	23.1	14.3	91.4
	731	M	3	69	64	1.68	22.6757	Colon cancer	radical resection		1	2.3782	1.008	284	77.7	41.6	12.61	2.78	1.38	1.56	0.31	23.5	22.2	8.6	79.7	6.38	80	7.35	6.65	2920	530	300	4	40	10	500	420		59.3	31.7	10.4	2.12	1.1	1.03	0.24	38.9	55.9	9.1	75.4
	732	M	2	70	62.5	1.68	22.1443	rectal cancer	radical resection		1	3.3668	1.01	389	78.6	44.1	15.79	2.48	1.22	1.36	0.33	26	31	13	78.2	4.01	3.91	5.3	5.11	2900	490	100	2.5	40	25	500			55.1	30.6	11.65	1.75	0.88	0.99	0.23	73.4	91.5	17.8	79
	733	M	2	50	65	1.75	21.2245	Straight sigmoid colon cancer	radical resection		1	8.1155	1.006	215	61.3	38.2	8.79	1.87	0.42	0.83	0.2	7.9	13.9	12.7	62.5	7.83	0.3	7.06	5.35	1600	120	50	3	40	5	500			57.3	35.9	8.27	1.53	0.42	0.86	0.22	10.1	15.5	19.9	69.4
	734	M	2	57	75	1.72	25.3515	Straight sigmoid colon cancer	radical resection		2	8.7177	1.02	668	75.8	47	11.77	3.37	0.84	1.08	0.25	24.2	28.9	27.3	72.7	7.83	0.65	6.15	4.83	2000	430	50	3	25	5	500			62.1	37.5	9.3	2.89	0.73	0.93	0.21	17.4	20.7	14.2	79
	735	F	2	53	63	1.6	24.6094	Descending colon cancer	radical resection		1	1.9808	1.007	230	66.5	38.8	9.65	2.51	1.44	0.93	0.3	22.1	21.6	11.3	57.2	5.19	10.11	8.25	5.48	2350	560	100	3	45	10	500	250		63.6525	38.6						34.8	23.8	16.7	50.7
	736	M	1	53	61.5	1.68	21.79	Non Hodgkin lymphoma	radical resection		2	11.5034	1.017	661	69.3	41.5	11.78	2.89	0.6	1.39	0.33	15.5	15.3	8.2	79.2	5.09	3.38	6.73	4.99	3300	75	100	3.5	65	15	500			55.23	30.8	8.64	2.22	0.51	1.13	0.29	12	15.1	7	80.1
	737	M	2	72	60	1.7	20.7612	rectal cancer	radical resection		2	8.0736	1.016	610	77.5	39.1	20.65	3.81	0.69	1.48	0.32	25.9	21.2	11.2	59.5	5.92	17.56	7.14	5.41	1700	180	100	3.5	70	20	500			65.1	32	15.99	3.48	0.57	1.16	0.28	35.3	27.7	7.2	64.3
	738	M	2	61	77	1.7	26.6436	rectal cancer	radical resection		1	7.7361	1.012	523	67.9	39.2	11.46	2.58	0.33	1.31	0.26	9	14.3	19.6	88.4	5.99	7.28	6.33	4.77	2600	340	100	4.5	30	5	500			63.4	36.7	9.23	2.29	0.3	1.36	0.27	58.4	43.2	14.1	71.1
	739	F	2	75	46	1.42	22.8129	Colon cancer	radical resection		1	3.0086	1.006	254	75.5	43	14.82	3.95	0.48	1.1	0.37	16.2	18.1	8	64.4	4.53	2.32	6.49	5.72	2100	300	50	3.5	58	15	500			57.7	31.6	10.08	2.75	0.37	0.85	0.29	15	17.8	14.2	69.7
	740	M	3	62	65	1.7	22.4913	Right colon cancer	radical resection		7	8.3181	1.031	915	67.6	38	14.34	1.83	0.99	0.88	0.31	42.5	48.1	23.2	40	7.53	0.61	3.11	5.4	4450	200	100	6	40	30	500	450		48	27.4	9.52	1.3	0.67	0.7	0.21	46.9	34.6	29.7	40.8
	741	M	2	71	62	1.61	23.9188	Colon cancer	radical resection		1	1.8665	1.003	131	75.7	40.5	16.54	3.81	1.07	1.18	0.28	7.9	26	14.3	82.2	6.28	5.11	3.81	5.45	2900	600	50	3	65	30	500			55.2	28.5	11.73	2.84	0.77	0.88	0.23	6.5	14.8	10.7	81.3
	742	M	2	53	55	1.7	19.0311	Straight sigmoid colon cancer	radical resection		1	5.3224	1.005	165	76.1	43.3	13.11	2.21	0.77	1.11	0.36	11.6	15.2	8.5	89	7.91	1.37	5.75	4.34	3000	650	200	3.5	60	20	500	200		56.5	33.7						21.4	28.7	14.7	75.7
	743	M	1	55	55	1.63	20.7008	Straight sigmoid colon cancer	radical resection		2	3.8567	1.01	287	67.5	41.3	8.07	1.3	0.61	1.29	0.41	10.9	15.6	14.5	77.9	5.44	16.47	5.8	5.77	2700	380	50	2	55	35	500			52.8	32.5	6.66	1.07	0.49	0.96	0.35	9.4	14.9	8.1	76.8
	744	M	2	63	62	1.56	25.4767	Straight sigmoid colon cancer	radical resection		3	4.1603	1.019	748	70.8	41.6	10.31	2.79	1.51	1.55	0.34	25.3	30.4	14.7	76.6	5.43	2.59	7.36	5.18	2700	640	150	4	45	15	500			65.8	38.5	10.06	2.57	1.42	1.24	0.33	29.1	25	23.8	72.8
	745	F	2	82	62	1.56	25.4767	Descending colon cancer	radical resection		1	1.7287	1.006	256	61.4	36.2	9.66	1.96	4.48	1.14	0.33	15	18.3	4.3	72.1	5.34	1.35	5.64	4.53	1600	470	100	2	40	20	500
	746	M	2	71	61	1.7	21.1073	Straight sigmoid colon cancer	radical resection		1	1.0852	1.007	312	72.4	45	12.71	1.63	0.61	1	0.32	37.6	36.3	13.3	68	6.57	0.67	4.99	5.15	2700	1400	100	3.5	95	5	500			62	35.3	11.09	1.42	0.54	0.97	0.29	25.9	27.6	16.5	90.8
	747	F	2	70	50	1.55	20.8117	rectal cancer	radical resection		1	0.6944	1.005	225	73.9	46.2	10.11	2.64	0.84	1.23	0.4	13.6	21.6	12.9	62.9	7.5	1.32	5.83	4.84	2200	200	20	3	45	20	500			54.2	32.9						10.3	15.4	10.6	63.4
	748	M	2	47	81	1.76	26.1493	rectal cancer	radical resection		2	10.6408	1.012	445	73.9	45.7	10.78	0.91	0.67	1.29	0.28	34	26.7	20	94.1	7.79	3.89	5.05	5.33	1900	560	100	4.5	55	10	500			64.1	38.8	8.99	0.77	0.65	1.07	0.24	59.7	184.9	24.3	100.9
	749	M	1	35	68	1.65	24.977	Ascending colon cancer	radical resection		3	2.9695	1.019	735	73	43.9	13.71	2.12	0.54	1.18	0.3	45.1	27.3	15.6	81.4	6.99	1.77	5.68	5.37	3150	920	100	3.5	83	15	500			63.3	38.6						42.1	26.3	15.7	74.3
	750	F	2	60	60	1.58	24.0346	rectal cancer	radical resection		1	3.22	1.012	551	73	42.5	10.88	1.93	0.66	1.18	0.36	12.6	23.5	7.9	53	3.5	0.54	3.59	6.04	2500	570	50	3	75	15	500			58.1	36.7	8.53	1.71	0.52	1.11	0.38	9.9	19.2	10.3	57.5
	751	M	2	67	59	1.65	21.6713	Splenic flexure stromal tumor of colon	radical resection		1	7.2098	1.003	113	57.8	37.6	9.64	1.14	1.15	0.74	0.36	19.9	22.3	10.3	66.4	6.41	0.72	5.47	4.46	2500	200	100	3	50	20	500			54.7	33.5	9.54	1.2	1.14	0.81	0.37	19	23	18.3	73.3
	752	M	1	45	75	1.78	23.6713	Colon cancer	radical resection		1	6.1514	1.018	696	68.2	43.4	12.42	2.35	0.93	1.05	0.39	13.4	16.4	12.6	94.3	4.05	1.86	5.04	5.15	2900	600	150	4.5	65	40	500			61.8	38.1	10.89	2.12	0.82	1.05	0.39	14.5	15.8	8.7	100.6
	753	F	2	66	61	1.56	25.0657	rectal cancer	radical resection		1	0.9397	1.011	335	75.8	42.1	15.84	5.47	0.83	1.28	0.38	20.6	25.4	11.7	67.2	3.54	3.51	4.38	4.77	2600	1000	200	6	30	10	500			61.1	33.6	12.39	4.77	0.69	1.02	0.32	19.6	22.8	9.3	68.5
	754	M	2	55	77	1.75	25.1429	Straight sigmoid colon cancer	radical resection		1	4.6721	1.008	242	69.5	43.5	8.34	1.48	0.5	1.38	0.26	50.4	34.2	10.6	76.1	3.66	4.19	7.23	4.37	2000	550	100	2.5	55	20	500			58.3	39.2	7.59	1.42	0.44	1.09	0.28	28	18.4	14.2	74.9
	755	M	1	63	58	1.64	21.5645	Straight sigmoid colon cancer	radical resection		3	1.1289	1.018	722	64.8	41.7	11.88	1.79	0.85	1.17	0.31	29.3	24.1	7.2	80	5.68	0.89	6.13	5.3	3050	700	50	2.5	80	50	500			49.5	30.5	8.66	1.38	0.66	0.97	0.25	23.5	22.5	8.9	77.6
	756	M	2	79	59	1.54	24.8777	Straight sigmoid colon cancer	radical resection		1	2.3832	1.006	223	64.2	40.3	9.22	1.18	0.85	1.36	0.46	25.4	24	19.7	72.5	4.05	19.87	5.46	5.31	2200	680	150	3.5	25	40	500			56.5	34	8.54	1.09	0.71	1.27	0.42	20.9	16.7	23.4	72.3
	757	M	2	58	76	1.73	25.3934	Straight sigmoid colon cancer	radical resection		1	2.258	1.006	219	76	49.3	14.71	1.52	0.58	1.51	0.4	17.2	19.2	12	91.7	2.9	6.75	7	4.92	2840	1140	50	3.5	70	40	500	240		59.2	36.5	11.06	1.4	0.48	1.27	0.36	78.6	47.7	15.6	96.2
	758	M	2	68	60	1.72	20.2812	rectal cancer	radical resection		3	9.949	1.018	695	61.8	37.2	9.34	2.94	0.27	0.99	0.31	20.5	18.3	8.1	80.8	4.55	0.89	4.43	5.71	2100	240	100	3	60	30	500			54.3	32.1	7.78	2.62	0.25	0.99	0.3	22.1	14.9	13.3	73.5
	759	M	1	48	56	1.78	17.6745	Sigmoid stromal tumor	radical resection		5	0.7574	1.022	640	69.5	44.8	13.89	1.55	1.13	0.85	0.28	13.9	15.8	11.7	86.2	4.27	0.24	4.38	5.14	2100	1020	50	2	50	10	500			66.4	41.9	13.85	1.49	1.12	0.86	0.31	12.9	16.3	12.7	82.6
	760	F	2	77	56	1.5	24.8889	Colon cancer	radical resection		1	2.6263	1.003	140	64	38.4	11.37	1.84	0.78	1.35	0.22	15.8	23.7	6.1	47.4	3.93	4	6.36	4.28	2300	400	100	4	80	40	500
	761	F	2	45	57	1.52	24.6711	Rectal adenocarcinoma	radical resection		3	4.1502	1.025	840	67.8	39	15.93	1.81	1.65	1.16	0.23	33.3	26.1	11.3	58.2	4.1	1.44	3.92	6.05	2300	580	50	4.5	40	30	500			52.2	29.9	11.22	1.48	1.35	0.94	0.21	23.5	21.1	13.1	60
	762	F	2	64	59	1.57	23.9361	Macroadenoma of right colon	radical resection		1	3.0179	1.008	334	77.2	47.2	15.41	3.38	0.81	1.13	0.28	22.6	23.2	10.9	57.5	4.03	1.76	5.58	5.75	1800	300	20	2	45	10	500
	763	M	2	67	75	1.77	23.9395	Right colon cancer	radical resection		3	5.9315	1.015	582	68.6	38.5	15.49	2.03	1.22	1.24	0.33	19.3	21.9	13.8	85.6	6.23	4.27	5.35	4.68	1600	340	20	3.5	60	25	500			61.1	31.6	12.2	1.65	1.02	1.18	0.25	16.4	20.1	11.9	74.4
	764	M	2	64	64	1.7	22.1453	Adenocarcinoma of colon	radical resection		1	1.1093	1.005	214	64.9	42.3	10.45	2.8	0.38	0.88	0.2	13.7	17	12.3	65.5	4.75	0.64	4.14	4.58	1800	1360	300	2.5	45	5	500			66.8	39.8	10.55	2.65	0.38	0.99	0.2	11.9	14	11.1	70.7
	765	M	2	70	65	1.72	21.9713	Sigmoid adenocarcinoma	radical resection		1	2.6082	1.008	258	61.8	37.9	10.47	2.63	0.59	0.78	0.23	12.8	20.6	7.7	76.3	7.7	0.47	3.75	5.3	2100	610	50	2.5	70	35	500			55.7	32.9	10.26	2.46	0.58	0.85	0.22	25	33.6	18.1	72.9
	766	M	2	64	64.5	1.7	22.3183	Straight sigmoid adenocarcinoma	radical resection		1	7.2984	1.008	227	70.6	43.5	9.2	1.51	0.58	1.31	0.26	18.7	23.8	10.1	57.3	5.41	25.23	3.54	4.61	2300	240	50	2.5	50	10	500			53.6	32.8	8.3	1.44	0.53	1.07	0.28	12.3	15.8	13.4	64.7
	767	F	2	69	56	1.56	23.0112	Straight sigmoid adenocarcinoma	radical resection		1	1.6448	1.007	287	71.3	41.3	13.94	4.4	0.83	1.38	0.32	8.4	13.9	13.4	44	4.32	4.25	4.25	5.24	2300	550	100	2.5	75	50	500			58.3	29.7	11.67	3.87	0.65	1.19	0.3	7.1	15.8	9.8	41.6
	768	M	2	74	55	1.58	22.0317	Rectal adenocarcinoma	radical resection		3	4.0101	1.027	848	64	38.8	10.86	2.03	0.52	1	0.3	15.5	29.8	8.5	78.8	3.79	1.1	4.74	4.04	2200	500	50	3.5	60	35	500			52.6	30.6	8.83	1.7	0.44	0.92	0.28	12.7	23.3	10.8	85.9
	769	F	2	80	64	1.6	25	Adenocarcinoma of colon	radical resection		1	0.7957	1.004	180	71	32.6	16.97	6.68	1.64	1.29	0.22	11.1	19	6.1	60.2	4.02	23.66	7.12	5	1850	800	100	3.5	85	15	500
	770	M	1	62	69	1.68	24.4473	Colon cancer	radical resection		1	0.8736	1.006	239	62.8	36.1	9.7	3.37	0.63	0.96	0.24	20.9	19.8	10.2	85.3	5.48	0.42	4.14	4.48	2100	980	50	2.5	40	5	500			57.1	34.7	9.59	3.27	0.59	0.91	0.23	12.9	19.6	23.3	100.7
	771	F	2	64	62	1.58	24.8358	Straight sigmoid adenocarcinoma	radical resection		1	0.9991	1.007	283	64.8	38.3	11.89	3.46	0.93	1.29	0.23	12.5	15.8	7.6	57.5	3.49	8.25	6.12	4.94	2200	820	150	3.5	60	5	500			64.4	37.1	12.01	3.65	1.01	1.19	0.22	15.9	19.3	20.4	57.9
	772	F	2	67	51	1.53	21.7865	rectal cancer	radical resection		1	0.9097	1.008	332	74.3	39.2	16.08	2.1	1.84	1.2	0.23	17.5	22.8	16.5	46.2	3.64	4.85	7.13	6.56	2100	610	50	3.5	70	25	500			62.3	33.7	14.45	2.21	1.7	1.04	0.23	12	19.8	19.5	49.7
	773	M	2	55	69	1.65	25.3444	Descending colon adenoma	radical resection		5	4.9204	1.021	612	70.9	45.7	9.82	2.26	1.02	0.24	0.33	72.6	46	16.2	81.7	4.44	0.31	5.18	5	2100	380	50	2.5	70	15	500			65.5	42.7	9.52	2.11	0.94	1.32	0.36	116.9	60	22.7	85.3
	774	M	2	67	50	1.66	18.1449	Rectal adenocarcinoma	radical resection		3	2.4057	1.015	494	68.9	41.1	12.43	2.95	0.35	1.26	0.35	23.1	21.5	14.9	88	4	2.59	8.13	5.68	2300	280	50	2.5	60	10	500			67.2	34.6	10.42	2.39	0.26	1.12	0.18	21.1	20.1	10.4	89.7
	775	M	2	62	62	1.6	24.2187	Rectal adenocarcinoma	radical resection		2	1.4167	1.013	422	69.1	47	7.98	3.19	1.02	1.15	0.33	49.1	32.8	22.6	80.4	3.73	1.25	5.25	4.89	2000	850	50	3	60	15	500			59.9	40.5	6.61	2.73	0.84	1.03	0.27	32.3	21	16.2	85.5
	776	F	2	74	44	1.55	18.3143	Sigmoid adenocarcinoma	radical resection		1	0.572	1.006	188	65.6	40.3	12.75	1.17	0.92	1	0.27	16.1	31.1	6.6	78.2	8.3	1.2	3.71	4.43	1900	1130	50	2.5	60	40	500
	777	F	2	66	50	1.56	20.5457	Ascending colon cancer	radical resection		1	2.3336	1.004	124	63.1	37.4	11.7	2.58	1.16	1.11	0.4	13.6	17.7	7.1	47.5	3.56	4.74	6.56	4.97	2700	580	200	4.5	45	25	500			49.9	29.1	8.02	1.88	0.78	0.9	0.29	11.1	18	8.7	40.3
	778	M	2	54	65	1.67	23.3067	Transverse colon cancer	radical resection		2	5.3155	1.017	647	71.6	45.8	11.76	1.45	0.54	0.99	0.29	22	23.9	18.5	80.8	3.77	0.18	8.11	4.99	2800	580	200	4.5	80	40	500			53.4	32.5	8.06	1.15	0.6	0.86	0.22	47.5	45.8	11.2	88.9
	779	F	2	55	55.5	1.58	22.232	Ascending colon cancer	radical resection		2	4.7237	1.008	348	70	43.9	10.42	1.07	1	1.72	0.44	15.1	18.9	14	67	5.64	8.73	5.27	5.84	2900	300	150	3.5	40	15	500			61.7	36.6	8.11	0.97	0.97	1.39	0.35	12.1	18.6	8	56.1
	780	M	1	50	56	1.65	20.5693	Straight sigmoid adenocarcinoma	radical resection		5	8.3948	1.014	474	68.6	42.1	10.3	1.85	0.91	1.37	0.28	8.8	17.5	7.7	60.6	4.11	0.58	7.87	4.74	2200	200	50	2.5	80	20	400			61.6	37.5	9.42	1.75	0.86	1.25	0.3	13.6	17.8	10.3	63.9
	781	F	2	73	57	1.6	22.2656	Colon cancer	radical resection		1	2.882	1.003	82	70.8	38.7	14.09	3.71	0.96	1.2	0.27	28.7	29.7	11.8	49.1	2.43	1.06	4.19	6.39	2300	620	100	4	65	20	500			58	31.9	11.29	2.9	0.75	1.12	0.25	22.8	21.2	10.8	43.7
	782	M	2	72	66	1.68	23.3844	Rectal adenocarcinoma	radical resection		2	3.9777	1.011	375	65.9	35.8	12.25	3.47	0.69	1.11	0.29	9.6	15.9	9.3	60.8	4.12	9.66	6.43	4.35	2000	940	100	4	60	20	500			60.2	35.6	10.51	3.06	0.64	0.99	0.25	10	15.6	20.2	63.4
	783	M	2	65	60	1.78	18.937	rectal cancer	radical resection		2	3.4874	1.007	245	72.5	39.5	15.89	3.9	1.14	0.95	0.29	21.6	29.7	17.7	67.6	3.99	0.8	4.68	4.48	2400	750	100	5.5	35	15	500			64.2	35.2	14.74	3.49	1.04	0.88	0.27	20	33.9	14.4	71
	784	M	2	52	62	1.6	24.2187	Right colon cancer, sigmoid adenoma	radical resection		2	9.3306	1.008	292	77.6	48.7	11.57	3.36	1.59	1.24	0.36	35.1	24.7	17.9	80	4.24	3.2	5.89	6.75	6540	1200	300	8.5	50	50	1500	940		44.1	28.3	6.56	1.67	0.68	0.71	0.17	18.4	17	26.1	74.5
	785	F	2	67	70	1.58	28.0404	Rectal adenocarcinoma	radical resection		1	2.2525	1.007	217	72	42.9	13.59	2.52	1.24	1.18	0.43	16.5	26.3	10.7	54	5.45	0.74	5.84	5.2	2200	1080	50	4	55	20	500			57.5	34.5	10.96	2.18	1.01	1.06	0.34	18.1	23.3	9	54.7
	786	M	2	77	63	1.65	23.1405	rectal cancer	radical resection		1	1.151	1.008	263	67.5	42.2	10.95	3.29	0.49	1.16	0.28	28.2	32.5	12.5	62.2	3.72	0.46	6.05	4.72	3000	1350	50	4	70	55	500			51.9	32.1	8.3	2.66	0.42	0.96	0.24	15.6	23.5	12.7	65.6
	787	F	2	53	67	1.58	26.8386	Straight sigmoid adenocarcinoma	radical resection		2	1.7239	1.014	581	66.8	38.1	13.17	2.61	1	1.07	0.35	15.7	19.3	15.5	62.5	4.99	2.78	5.6	4.95	2400	1200	50	3	50	55	800			55.6	30.8	11.37	2.32	0.91	0.86	0.3	7.8	14.1	9.3	81.6
	788	M	2	62	72	1.65	26.4463	Colon cancer	radical resection		4	3.936	1.023	743	65.1	35.7	13.65	2.86	0.58	1.31	0.25	33.8	26.5	9	94.1	4.97	12.1	7.41	5.96	2900	1050	20	4	50	20	500
	789	M	2	64	69	1.74	22.7903	rectal cancer	radical resection		3	2.4335	1.02	708	76	45.4	14.17	2.09	1.1	1.1	0.29	46.6	41.1	12	66	5.78	0.32	4.56	4.56	2600	850	100	3.5	50	15	500			59.5	35	11.53	1.65	0.88	0.9	0.25	22.7	24.3	10	80.1
	790	M	3	60	73	1.73	24.3911	rectal cancer	radical resection		3	7.367	1.004	256	70.2	42.4	13.67	2.25	0.43	1.32	0.27	24.2	23.6	15.6	99.4	4.68	1.64	5.41	5.74	2000	350	200	3.5	30	5	500			58.2	34.1	10.92	1.79	0.33	1.02	0.27	29.4	24.4	11.1	89.4
	791	M	2	70	70	1.65	25.7117	Rectal adenocarcinoma	radical resection		4	3.5534	1.013	540	64.5	36.1	12.7	1.46	1.21	1.17	0.33	17.2	30.8	10.1	62.1	6.51	2.75	4.29	4.41	3600	980	150	6	50	20	500			55.4	30.4	10.51	1.24	0.99	1.13	0.34	13.6	25.3	14.2	68
	792	F	2	45	52	1.55	21.6441	Colon cancer	radical resection		6	11.0806	1.024	650	70.3	44.2	11.99	1.82	1.17	0.86	0.21	18.8	19	11.3	58.7	5.93	0.41	6.78	5.18	1900	110	50	3.5	60	30	500			55.9	33.2	9.32	1.53	0.93	0.85	0.21	11.3	13.9	12.1	53.6
	793	M	2	65	70	1.7	24.2215	Rectal adenocarcinoma	radical resection		3	3.2462	1.01	351	71.1	42.7	12.14	2.48	0.95	1.06	0.44	13.8	16.2	14.3	88.4	6.16	1.76	6.09	6.19	1900	600	100	4	55	10	500			54.6	32.3	8.42	1.72	0.48	1.23	0.15	9.9	16	19.4	90.6
	794	M	2	77	83	1.73	27.7323	rectal cancer	radical resection		3	2.2705	1.018	555	64.9	40.3	9.92	3.51	0.43	1.22	0.39	9.5	10.8	8.6	70.3	6.11	5.6	6.35	5.5	2900	650	100	5.5	60	30	500			55.4	32.6	8.54	3.25	0.4	1.19	0.39	15.5	29.2	7.6	77.3
	795	M	2	53	62	1.72	20.9573	rectal cancer	radical resection		2	9.3263	1.022	467	60.6	39.1	7.65	1.34	0.59	0.8	0.21	12.3	20.8	30.3	76.9	4.8	0.15	6.73	4.66	1900	150	100	3	30	10	500			59.8	38	8.01	1.4	0.63	0.97	0.25	11.3	20.6	39.4	76.8
	796	M	2	51	70	1.78	22.0932	Rectal adenocarcinoma	radical resection		4	4.4708	1.024	882	70.3	41.1	11.15	3.56	1.1	1.21	0.31	8.7	15.4	9.5	84.6	4.82	1.29	4.9	6.12	2800	550	50	3	70	20	500			64.1	32.8	8.47	3.04	0.66	0.83	0.1	7.7	15.3	14.9	78.9
	797	F	2	72	43	1.46	20.1726	Colon cancer	radical resection		1	1.2794	1.012	431	74	45.5	11.78	3.9	1.14	0.97	0.38	14.4	24.3	18.3	46.2	3.85	0.39	5.99	6.03	2700	920	50	2.5	45	35	500			54.5	34	7.94	2.74	0.73	0.79	0.27	11.8	18.5	14.2	41.1
	798	M	2	77	54	1.6	21.0937	Straight sigmoid adenocarcinoma	radical resection		3	6.5148	1.013	519	78.5	44.3	14.71	3	0.67	1.17	0.3	14.5	34	16.6	90.9	6.07		7.12	5.26	2000	150	50	2.5	115	35	500			58.2	33.8	10.67	2.52	0.5	0.74	0.21	12.1	25.1	15.9	102.2
	799	M	2	65	73	1.75	23.8367	rectal cancer	radical resection		2	2.0996	1.01	415	66.3	43.1	11.81	1.76	0.69	1.14	0.29	49.6	37.5	12.3	59.9	5.3	0.85	4.28	4.97	2300	1100	50	4.5	55	15	0			63.9	40.2	11.29	1.55	0.63	1.16	0.27	37.4	30.7	24.5	58.8
	800	M	2	67	65	1.65	23.8751	Colon cancer	radical resection		1	11.5501	1.007	248	56.7	36	5.92	1.88	0.61	1.13	0.37	22.5	22.8	8.8	75.6	5.72	0.73	5.75	5.86	3000	130	150	4.5	50	5	500			49.1	30.5	4.98	1.59	0.53	1.04	0.36	17.5	20.1	11.4	68.6
	801	F	2	49	48	1.53	20.5049	Sigmoid adenocarcinoma	radical resection		3	3.7296	1.021	825	79	49.1	12.19	4.43	1.45	1.11	0.47	26.1	27.5	16.8	50	4.66	1.16	7.71	4.34	2050	200	50	2	75	10	250			57.3	35.4	9.26	3.24	1.12	0.84	0.3	15.7	18.2	9.2	40.8
	802	M	1	47	67	1.73	22.3863	Descending sigmoid colon cancer	radical resection		3	6.1306	1.016	539	73.2	44.1	12.25	3.33	1.47	1.34	0.29	11.5	18.5	9.6	79.5	5.39	29.25	7.43	5.46	2100	380	50	3.5	25	5	300			56.8	34.6	10.01	2.73	1.22	0.95	0.22	11.9	22.2	6.4	94.8
	803	F	2	54	68	1.6	26.5625	Sigmoid adenocarcinoma	radical resection		1	4.6862	1.006	233	62.5	36.9	11.4	2.3	0.87	0.94	0.36	12.4	17.2	12.9	71.9	6.45	1.88	10.96	4.59	1900	320	50	2.5	100	30	400			57.4	34.3	10.87	2.13	0.85	0.95	0.39	12.7	16.4	18.5	72.1
	804	F	2	38	57	1.6	22.2656	Right colon cancer	radical resection		4	10.5853	1.032	873	64.4	41.1	11.04	1.95	2.09	0.98	0.32	7.2	16.3	9.3	51.9	3.39	0.38	5.09	9.16	2100	80	20	3	45	15	500			54.9	34.9	10.11	1.78	1.98	0.82	0.25	6	13.7	7.5	46.1
	805	M	2	54	69	1.68	24.4473	Rectal adenocarcinoma	radical resection		1	5.5048	1.004	132	67.7	38.9	14.45	3.15	1.05	1.07	0.39	20.1	18.8	36.1	69	5.4	0.56	5.21	5.32	2100	580	50	3	55	10	500			55.7	31	11.44	2.37	0.79	0.7	0.27	11.7	11.4	15.1	62.6
	806	F	2	68	57	1.58	22.8329	Rectal adenocarcinoma	radical resection		1	5.0913	1.008	246	69.4	43	12.54	2.09	1.15	1.16	0.25	13.4	19.8	10.7	62.3	7.91	2.03	5.28	5.68	2250	350	100	3.5	30	30	500			56.6	34.6	9.89	1.78	0.91	0.95	0.2	10	16.2	11.3	62
	807	M	1	59	62	1.68	21.9671	Colon cancer	radical resection		5	9.0471	1.008	290	62.2	33.3	11.23	3.11	1.22	1.13	0.33	14.5	26.2	7.5	69.7	3.06	16.69	6.37	5.08	3600	350	100	3.5	70	35	500	300		54.8	28.7	10	2.76	1.12	1.03	0.3	66.6	104.4	19.7	77.8
	808	M	2	69	69	1.7	23.8754	Rectal adenocarcinoma	radical resection		3	3.615	1.008	358	71.6	42.4	13.63	3.77	0.6	0.91	0.34	16.4	20.1	11	72.2	3.86	0.8	5.23	4.77	3500	440	200	6.5	60	5	500			64.5	32.1	11.14	2.97	0.4	0.81	0.16	18.1	22.7	12.5	63.1
	809	M	2	67	65	1.65	23.8751	Straight sigmoid colon cancer	radical resection		1	2.8374	1.007	192	64.4	37.7	9.48	3.96	0.93	1.13	0.32	12.3	20.6	9.1	52.5	6.04	22.94	3.97	5.26	2600	500	150	3.5	45	10	0			62.8	36.1	9.3	3.7	0.91	1.27	0.36	13.2	18.2	15.6	69.3
	810	M	1	54	62	1.71	21.2031	Descending colon cancer	radical resection		3	9.8016	1.013	553	74	46.6	12.98	3.36	1.41	1.38	0.37	18.2	17.7	16.7	75	4.71	3.09	6.35	5.59	2100	100	50	3.5	95	40	500			60.6	35.3	9.89	2.75	1.09	1.04	0.31	13.8	19.3	8.5	77.8
	811	M	2	37	63	1.63	23.7118	colon cancer	open colon cancer surgery		6	28534	1.02	902	67.3	38.6						8	12	7	88	4.2			4.39	2250	120	100	105	85	75	500
	812	F	2	51	45	1.52	19.4771	colon cancer	open colon cancer surgery		6	20228	1.02	913	61.3	38.2						12	16	7	52	5.2			4.07	2000	150	100	80	70	40	500			56	35.8						10	20	11	49
	813	F	2	59	42	1.54	17.7096				4	8239	1.02	1149	72.9	47.9						7	12	11	38	6.5			4.47	2000	800	150	140	50	25	500
	814	M	2	71	43	1.5	19.1111	Gastric cancer	laparoscopic Gastric cancer surgery		2	682	1.02	788	65.4	35						13.6		11.3	66.2	3.92		5.7		2500	300	250	230	121	60	500			57.9	30.2						14.6		5.8	64.3
	815	M	2	65	69	1.74	22.7903	Gastric cancer	laparoscopic Gastric cancer surgery		3	2985.3	1.015	529	74.5	42.6						27.9		9.1	85	4.51		3.9		3500	330	160	240	141	85	500			64.2	34.3						29.8		6.2	79.6
	816	M	2	68	63.5	1.7	21.9723	Gastric cancer	laparoscopic Gastric cancer surgery		2	12721.9	1.025	630	72.4	42						18.4		9.4	74.4	6.6		4.2		3525	600	300	257	113	39	500	525		56.6	33.9						34.5		8.6	70.6
	817	F	2	60	60	1.54	25.2994	Gastric cancer	laparoscopic Gastric cancer surgery		2	4231.3	1.015	818	67.9	41.9						27		20.4	58	6.67		4.9		3000	500	200	220	48	28				70.7	39.1						133.6		18.5	53.1
	818	M	2	64	63	1.67	22.5896	Gastric cancer	laparoscopic Gastric cancer surgery		3	8290.6	1.02	1001	62.3	39.6						13.8		10.2	66.9	6.93		4.8		3000	556	50	175	59	25	500			55.2	30.3						19.2		9.5	75.5
	819	M	2	75	52	1.67	18.6453	Gastric cancer	laparoscopic Gastric cancer surgery		2	6525.2	1.025	1026	63.9	36.4						18.8		8.7	102.6	6.48		4.7		2000	500	100	230	143	57	500			56.6	29.8						14		9.7	71.7
	820	M	2	67	54	1.58	21.6311	Gastric cancer	laparoscopic Gastric cancer surgery		4	8434	1.015	964	74.6	40.5						11		12.4	88.7	4.74		4.9		2900	500	200	216	102	47	500	400		67.9	33.2						25.5		11.1	55.3
	821	M	2	62	62	1.68	21.9671	Gastric cancer	laparoscopic Gastric cancer surgery		3	3356.5	1.015	839	66	35.8						13.2		10.2	62.8	5.27		6.6		3400	220	330	225	92	60	500	400		66.8	31.3						43.1		10.5	74.5
	822	F	2	66	51	1.53	21.7865	rectal cancer	laparoscopic rectal cancer surgery		2	11942.2	1.02	582	74.9	48.8						27.2		9.5	56.4	4.53		5.5		3000	270	150	205	220	55	500			72.3	42.6						28.2		7.8	49.2
	823	M	2	42	69	1.84	20.3804	rectal cancer	laparoscopic rectal cancer surgery		3	5445.5	1.015	795	78.3	47.8						17		27.3	78.7	6.03		7.2		3000	410	110	195	42	50	500			66.8	38						8.6		14.6	65.3
	824	F	2	51	67	1.68	23.7387	gastric stromal tumor	Gastric stromal tumor resection under gastroscope		2	3890.3	1.02	871	62.4	41						14.3		8.4	56.4	4.96		5.6		2500	650	50	80	72	65				63.5	39.9						11.3		16.8	54.7
	825	M	2	63	55	1.78	17.3589	Gastric cancer	laparoscopic Gastric cancer surgery		2	2232.3	1.01	422														6.5		3645	600	400	281	109	49	500	1145		59.9	29.9						10.5		5.4	49.4
	826	M	2	58	45	1.55	18.7305	colon cancer	open colon cancer surgery		2	5490.8	1.025	564	61.6	36.2						9.4		5.9	76.8	4.25		5.2		3545	300	100	180	65	31	500	1045		65.9	36.8						12.3		6.2	54.8
	827	M	2	73	48	1.6	18.75	Gastric cancer	laparoscopic Gastric cancer surgery		1	2041.2	1.02	204	71.9	42.9						14.3		8.2	100.3	6.52		4.5		2725	410	150	180	113	60	500	225		55.4	30.2						24.4		8.1	80.9
	828	M	2	56	53.5	1.51	23.4639	Gastric cancer	laparoscopic Gastric cancer surgery		3	5738.8	1.025	664																2725	160	120	159	95	50	500	225		59.7	33.2						31.3		7.8	60.3
	829	M	2	72	51	1.6	19.9219	Gastric cancer	laparoscopic Gastric cancer surgery		2	3071.6	1.015	845	57.4	33.9						8.3		8.1	74.7	3.42		4.4		4485	420	450	247	108	50	500	985		59.4	32.5						21.6		4.6	66.4
	830	F	2	50	54	1.56	22.1893	Gastric cancer	laparoscopic Gastric cancer surgery		2	7860.9	1.025	790	58.7	35.8						10.2		8.5	76.1	5.2		4.9		3225	220	200	272	50	60	500	225		50.6	28.2						30.1		4.2	54.9
	831	M	2	62	54	1.67	19.3625	sigmoid colon cancer	laparoscopic rectal cancer surgery		2	13855.4	1.025	590	73.1	47.4						10.7		14	94.1	6.45		6.4		2500	580	100	95	68	60	500			68.3	43.4						16.2		9.9	83.2
	832	F	2	64	62.5	1.54	26.3535	Gastric cancer	laparoscopic Gastric cancer surgery		4	14540.8	1.02	962	79.8	49.4						13.7		15.2	84	5.5		6.3		3500	500	300	246	120	29	500			54.3	28.8						18.4		8.7	56.5
	833	M	3	66	59	1.6	23.0469	colon cancer	laparoscopic colon cancer surgery		1	1275	1.015	446	78	39						20.9		19.4	76.9	3.75		7		2000	120	160	188	62	37	500			68.5	32.8						11.5		14.9	63.8
	834	M	3	63	76	1.76	24.5351	Gastric cancer	laparoscopic Gastric cancer surgery		2	4080.2	1.015	916	65.6	41.5						20.2		27.4	70	4.67		6.6		2750	350	220	105	89	45	250			61.6	36.1						15.7		32.2	65
	835	M	3	69	55	1.65	20.202	gastric stromal tumor	Gastric stromal tumor resection under gastroscope		4	18202.5	1.025	1022	57.9	37.9						8.5		9.7	60.9	4.32		4.6		1500	560	260	58	93	55		400		59	37.7						11.8		23.1	67.5
	836	F	3	71	50	1.6	19.5312	rectal cancer	open rectal cancer surgery		5	8988	1.01	652	72.4	46.5						28	20	3	52	6.59			4.85	1500	100	100	100	100	80	1000
	837	F	3	45	47	1.53	20.0777	rectal cancer	open rectal cancer surgery		5	21324	1.03	1060	64.2	40.3						8	15	9.2	50	3.34			3.88	2500	200	300	180	60	30	1000
	838	M	3	63	70	1.76	22.5981	colon cancer	open colon cancer surgery		7	19459	1.03	1059	59.3	39.1						34	23	14	58	3.1			5.61	3550	200	600	170	55	45	1000	800		51	31						42	42	31	52
	839	F	3	45	70	1.65	25.7117	rectal cancer	open rectal cancer surgery		6	20075	1.03	727	69.3	40.9						9	14	10	56	5			4.28	2500	150	100	75	135	135	1000
	840	M	3	39	52	1.58	20.83	rectal cancer	open rectal cancer surgery		6	14852	1.005	824	61.5	39.6						15	20	11	77	3.6			3.43	3070	500	200	172	130	105	1000
	841	M	3	52	66	1.67	23.6652	colon cancer	open colon cancer surgery		6	13161	1.02	795	65.8	42.5						12	18	12	66	4.9			3.73	3570	600	300	290	80	50	1000
	842	M	3	45	72	1.76	23.2438	colon cancer	open colon cancer surgery		6	10321	1.01	679	73	42.9						15	26	15	60	7.1			6.09	2750	750	150	87	65	45	1000			63.3	41.3						16	16	21	55
	843	M	3	22	65	1.82	19.6232	rectal cancer	open rectal cancer surgery		7	17327	1.025	831	62.2	41.8						6	14	10	66	3.6			4.55	2500	700	100	110	125	95	1000			57.8	36.2						19	24	23	43
	844	M	3	49	60	1.74	19.8177	colon cancer	open colon cancer surgery		6	19912	1.025	805	60.7	26.4						35	22	10	39	2.5			4.47	3000	50	88	87	110	60	1000			50.8	29.6						26	19	18	50
	845	F	3	45	49	1.66	17.782	colon cancer	open colon cancer surgery		6	21644	1.03	866	78.2	45.7						11	20	19	46	4.4			4.2	2750	150	100	85	250	215	1000			57.7	34.6						10	23	18	34
	846	M	3	48	66	1.72	22.3094	rectal cancer	open rectal cancer surgery		6	25077	1.025	619	75.3	37.4						20	18	18	60	3.9			4.83	2250	100	750	85	120	70	1000	900
	847	F	3	57	45	1.56	18.4911	rectal cancer	open rectal cancer surgery		6	10890	1.015	748	71.2	38.5													4.91	2750	350	200	137	80	80	1000			62	41.6						97	76	17	43
	848	M	3	63	66	1.65	24.2424	rectal cancer	laparoscopic rectal cancer surgery		3	5477.9	1.015	270	69.8	43						20.8		20.2	82.1	4.78		6.2		2000	400	200	243	80	80	1000			66	40.2						8.6		22.9	83.7
	849	M	3	42	72	1.64	26.7698	rectal cancer	laparoscopic rectal cancer surgery		2	5713.9	1.015	371	67	42.6						17.3		14.7	85.5	3.76		5.4		2000	600	150	175	53	53	1000			65.6	43.2						25.8		5.6	79.7
	850	M	3	60	65	1.76	20.984	rectal cancer	laparoscopic rectal cancer surgery		3	19599.2	1.025	834	77.2	45.4						17		17.5	60.3	3.95		6.8		2500	220	250	305	36	36	1000			60.4	35.4						12.2		11.5	61.9
	851	F	3	64	50	1.57	20.2848	rectal cancer	laparoscopic rectal cancer surgery		2	5910.5	1.02	611	59.6	37.3						13.5		9.4	50.8	3.59		5.6		1800	400	300	252	82	82	1000	300		60.9	37.5						8.7		9.6	48.8
	852	F	3	48	62	1.55	25.8065	sigmoid cancer	laparoscopic sigmoid cancer surgery		3	24428.4	1.03	1004	66.2	39.5						7.5		8.3	43.3	4.38		4.8		2000	600	350	170	61	61	1000			66.6	39.5						12.9		7.8	45.5
	853	M	3	53	62.5	1.69	21.883	rectal cancer	laparoscopic rectal surgery		2	5228.9	1.015	630	77.7	46.2						32		9.2	66.7	5.12		4.4		2500	240	230	140	30	30	1000			72.9	44.2						18.4		12.7	58.4
	854	F	3	64	55	1.62	20.9572	sigmoid colon cancer	laparoscopic sigmoid colon cancer surgery		4	10671.4	1.02	695	73.9	44.3						11.1		13.8	60.1	2.27		4.8		2500	300	100	179	62	62	1000			65.6	38.9						24.4		31.5	40.3
	855	M	3	32	59	1.58	23.634	rectal cancer	open rectal surgery		4	20557	1.025	834	69.6	43.9						14.7		39.3	89.6	4.69		4.3		3500	1100	220	308	69	69	1000			63.2	38.9						16.8		12.5	68.1
	856	M	3	67	78	1.71	26.6749	sigmoid colon cancer	laparoscopic sigmoid colon cancer surgery		2	4950.9	1.01	422	74.8	43.1						26.6		13.9	64.6	7.63		7.1		2500	500	120	233	64	64	1000			65	38.4						32.8		10.6	59.2
	857	M	2	60	61.5	1.7	21.2803	rectal cancer	laparoscopic rectal cancer surgery		3	8169.5	1.02	542	67.8	42.9						20.1		19.4	56.5	5.18		8.1		2500	600	100	150	59	59	1000			56.4	32.9						20.1		14.8	49.7
	858	M	2	59	55	1.75	17.9592	Ileocecal Junction Tumor	open surgery		5	11972.4	1.025	574	68	38.8						10.4		13.7	74.4	6.95		3.3		2500	150	300	198	179	179	1000			65.2	35.3						25.4		6.4	60.8
	859	F	2	42	50	1.6	19.5312	rectal cancer	laparoscopic rectal cancer surgery		1	2473.5	1.01	210	66.5	42						8.6		10.4	46.7	5.3		6.8		2500	300	100	248	50	50	1000			60.9	39.1						6.8		5.4	46.3
	860	M	2	47	53	1.72	17.9151	rectal cancer	open surgery		3	11164.3	1.02	789	72.6	43.9						15.2		13.3	57.3	2.74		8.2		2500	320	270	160	55	55	1000			59.8	34.5						23.6		3.7	46.4
	861	F	2	66	68	1.72	22.9854	rectal cancer	open surgery		2	6683.3	1.02	469	71.8	40.9						8.1		14.2	53.8	4.08		4.9		3500	500	250	234	50	50	1000			69.8	36.5						19.5		5	48
	862	M	2	52	64	1.65	23.5078	Intestinal neoplasms	open surgery		3	12405.9	1.015	670	63.7	40.7						7.5		5.7	68.3	2.78		7.9		2000	220	100	50	38	38	1000			67.4	39.9						28.8		3.3	58.9
	863	M	2	43	79	1.71	27.0169	rectal cancer	laparoscopic rectal cancer surgery		4	27596.9	1.025	822	70.8	45.2						20.7		32.4	57.2	4.3		5.3		2000	300	100	262	48	48	1000			72.7	42.9						25.9		17.9	67.4
	864	M	2	77	63	1.75	20.5714	sigmoid colon cancer	laparoscopic sigmoid colon cancer surgery		2	2518.3	1.015	409	76.4	43.9						18.1		21.1	69.7	4.9		7.9		1500	100	300	185	61	61	1000			67.2	37						30.4		8.8	48.9
	865	F	2	43	53	1.62	20.1951	rectal cancer	open rectal cancer surgery		6	11352	1.03	529	76.6	49.3						14	22	6	43	3.2			4.33	1750	150	100	40	70	60	1000			68.4	38.2						11	19	12	27
	866	M	2	56	60	1.62	22.8624	rectal cancer	open rectal cancer surgery		7	20787	1.02	722	70.8	48.1						17	21	16	42	4.3			5.31	2250	100	100	85	40	30	1000			59.6	40.3						11	17	32	44
	867	M	2	26	70	1.73	23.3887	rectal cancer	open rectal cancer surgery		7	36346	1.025	881	74.7	52.5						28	21	8	83	3.8			4.85	3000	200	150	210	230	195	1000
	868	M	2	51	57	1.7	19.7232	rectal cancer	open rectal cancer surgery		7	15015	1.02	816	61.3	44.3						11	12	10	44	3.9			4.63	2750	200	150	205	85	65	1000
	869	M	2	64	59	1.65	21.6713	rectal cancer	laparoscopic rectal cancer surgery		2	4103.3	1.01	504	63.9	35.7						12.7		8.6	64.6	4.89		3.8		2800	500	300	511	46	15	1000	300		60.9	34.4						17.4		7.4	53
	870	F	2	65	58	1.6	22.6562	Gastric cancer	laparoscopic Gastric cancer surgery		2	2293.8	1.02	155	76.2	45.9						10.5		12.9	50.8	4.07		3.7		3200	600	300	185	50	25	1500	200		63	33.2						19.3		4.5	47.6
	871	M	2	38	70	1.67	25.0995	rectal cancer	laparoscopic rectal cancer surgery		2	2293.8	1.02	155	75.2	47						12.8		10.2	74.1	5.61		7.3		2000	300	100	165	61	30	1000			70.5	42.4						6.3		3.8	75.2
	872	F	2	66	44	1.52	19.0443	Gastric cancer	laparoscopic Gastric cancer surgery		3	11413.8	1.025	449	55.4	35						10.9		8.3	64.9	3.44		3.4		2500	300	150	258	81	37	1000			51.7	31						10.6		10.3	46
	873	M	2	64	65	1.6	25.3906	Gastric cancer	laparoscopic Gastric cancer surgery		2	19562.6	1.025	539	60	38						20.3		6.4	93.1	4.66		7.6		3500	600	500	245	49	31	1500			57.1	31.7						32.4		6.6	73.3
	874	M	2	67	70	1.7	24.2215	Gastric cancer	laparoscopic Gastric cancer surgery		2	6366.4	1.02	791	62.1	39.2						13.3		6.4	77.9	4.32		9.99		3000	440	350	240	77	55	1500			58.1	33.5						16.5		7.6	65.4
	875	M	2	40	66	1.67	23.6652	colon cancer	open colon cancer surgery		1	12320.1	1.025	611	67.8	38.6														2500	330	140	130	40	25	1500			66.5	41						12.2		10.7	81
	876	M	2	73	55	1.59	21.7555	Gastric cancer	laparoscopic Gastric cancer surgery		2	7358.9	1.02	514	66.4	43.7						54		17.8	62.1	6		5.3		2500	460	220	200	104	57	1000			54.6	33.1						10.5		12	54.2
	877	M	2	57	50.5	1.65	18.5491	rectal cancer	laparoscopic rectal cancer surgery		3	4673	1.015	499	66.5	36.6						4.1		13.5	63.6	3.86		6		2500	320	110	185	32	35	1000			64.8	36.4						4.2		7.3	56.4
	878	M	2	65	54	1.68	19.1327	rectal cancer	laparoscopic rectal cancer surgery		3	8800.7	1.02	578	64.2	39.3						10.7		7.8	66.2	5.51		5.1		2900	450	200	210	42	11	1000	400		60.9	35.3						33.9		19	61.1
	879	M	2	70	51	1.5	22.6667	rectal cancer	laparoscopic rectal cancer surgery		4	6998.5	1.015	757	77.3	47.3						15.4		17.8	66	4.18		4.5		3000	220	110	153	74	57	1000			69	39.9						5		11.9	63.7
	880	F	2	69	65.5	1.62	24.9581	rectal cancer	open rectal cancer surgery		2	4615.9	1.02	507	53.1	30.8						16.7		7.8	53.5	6.82		7.1		2800	250	250	207	103	37	1000	300		59.6	33.1						25.4		7.2	55.7
	881	M	2	73	63	1.63	23.7118	sigmoid colon cancer	laparoscopic rectal cancer surgery		3	6428.5	1.02	507	66.3	39.7						12.8		23.3	90.5	5.82		9.6		2000	300	100	164	105	96	1000			62.2	37.4						7.8		6.5	76.3
	882	M	2	59	67	1.69	23.4586	Gastric cancer	laparoscopic Gastric cancer surgery		1	4860	1.015	413	77	48.6						36.3		16.4	75.8	4.5		3.6		2000	180	50	110	88	25	1500			61.7	38.6						21.7		24.6	57.3
	883	M	2	75	55	1.56	22.6003	Gastric cancer	laparoscopic Gastric cancer surgery		5	12112.6	1.015	825	67.2	38.2						9.7		6.9	81.6	7.22		7.8		3000	240	150	235	61	30	1000			57.6	30.3						10.3		13.4	60.6
	884	F	2	58	52	1.71	17.7832	gastric stromal tumor	Gastric stromal tumor resection under gastroscope		4	7092.7	1.015	533	84	50.1						15.2		12.4	63.9	5.9		6.3		2000	530	50	64	65	40	1000			71.6	42.9						9.9		15.2	71.8
	885	M	2	70	58	1.64	21.5645	sigmoid colon cancer	laparoscopic rectal cancer surgery		3	5832.4	1.02	321	59.1	36.6						22.9		14.9	89.3	5.4		4.1		2460	350	110	215	113	35	1000	460		61.4	34.2						26.3		10	73.4
	886	M	2	56	60.5	1.69	21.1827	gastric stromal tumor	Gastric stromal tumor resection under gastroscope		3	20989.9	1.03	673	62.5	40.9						21.4		21.1	73.3	5.18		8.5		3000	500	150	64	49	24	1000			63	36.2						8.6		17.7	65
	887	M	2	65	57	1.6	22.2656	Gastric cancer	open Gastric cancer surgery		3	6733.9	1.02	497	60.1	40.8						9.6		37.2	93.6	5.98		4.3		2500	800	130	280	83	30	1000			54.1	30.7						8		21.6	88.8
	888	F	2	58	58	1.59	22.9421	Hepatic Hemangioma	open surgery		3	7499.1	1.015	482	70.7	47.7						24.7		10.9	49.8	4.98		6		4900	560	500	320	116	70	1500	900		57.3	31.4						46.9		11.7	41.5
	889	M	2	52	55	1.73	18.3768	rectal cancer	open rectal cancer surgery		4	23086.6	1.03	762	75.2	46.8						24		17	70.9	6.19		5.6		2000	560	110	190	60	15	1000			61.4	34.6						15.2		18.9	66.5
	890	F	2	38	57	1.55	23.7253	rectal cancer	open rectal cancer surgery		4	16945	1.02	820	72.5	47.4						18	19	4	45	4.6			4.49	2250	450	50	160	70	50	1000			70.1	35.7						23		13.5	56.7
	891	M	2	60	64	1.67	22.9481	rectal cancer	open rectal cancer surgery		7	25717	1.02	760	69.2	45.7						20	25	9	71	7.7			4.74	3000	200	300	170	70	40	1000			49.2	32.9						12	14	15	77
	892	M	2	63	76	1.74	25.1024	rectal cancer	open rectal cancer surgery		7	26031	1.03	839	70.4	37.9														3400	300	150	170	60	30	1000			67.7	34.6						13	16	14.5	65.4
	893	M	2	58	70	1.62	26.6728	rectal cancer	open rectal cancer surgery		3	2713	1.015	456	68.4	44.8						26	24	9	73	4.2			4.57	1500	200	100	95	65	45	1000			65.4	35.7						14
	894	F	2	64	52	1.49	23.4224	rectal cancer	laparoscopic rectal cancer surgery		2	2092.3	1.015	459	61.7	36.4						12.3		10.2	48.3	6.15		4.5		2500	560	230	249	74	30	1000			64.1	36.9						13.1		6.2	44.4
	895	M	2	44	58	1.58	23.2335	sigmoid colon cancer	laparoscopic sigmoid colon cancer surgery		2	6147.1	1.015	739	68.4	39						19.3		21.6	76	5.1		6.4		2500	560	150	154	72	7	1500			66.6	39.2						17.1		12.4	73.1
	896	M	2	43	48.5	1.47	22.4444	rectal cancer	open surgery		1	1492.6	1.015	291	75.5	43.1						16		9.6	35.7	5.7		3.2		1500	520	80	78	37	20	1000			70.2	39.9						14.6		8.1	32.7
	897	M	2	64	66	1.71	22.571	rectal cancer	laparoscopic rectal cancer surgery		3	7364.7	1.015	846	74.3	44.3						19.8		14.2	68.9	4.67		6.8		2500	500	150	198	89	52	1000			67.9	39.9						40.2		8	61.7
	898	F	2	41	56	1.55	23.3091	rectal cancer	laparoscopic rectal cancer surgery		2	5079.5	1.015	596	62.5	38.3						23.4		6.2	48.2	5.57		7.3		2500	600	170	170	25	15	1000			59.3	33.5						18.7		5.6	41.2
	899	F	2	58	62.5	1.58	25.0361	colon anastomosis	colostomy closur e operations		3	7527.3	1.02	917	67.8	41						43.2		15.8	48.2	3.87		8.8		1500	700	30	305	40	20	1000			67.2	38.9						23.3		11.4	47.1
	900	M	2	81	57	1.62	21.7193	rectal cancer	laparoscopic rectal cancer surgery		3	755.2	1.005	111	68.4	39.9						9.4		19.8	65.9	4.48		5.1		3250	260	150	170	68	40	1000			71.7	37.1						20.3		8.6	58.3
	901	F	2	53	51	1.53	21.7865	rectal cancer	laparoscopic rectal cancer surgery		1	1062.3	1.015	56	70.5	43						10.4		13.6	49.6	2.74		3.3		2000	500	110	188	56	27	1000			66.8	36.7						13.8		7.2	38.9
	902	F	2	48	53	1.6	20.7031	rectal cancer	laparoscopic rectal cancer surgery		1	4361.6	1.03	185	80.7	48.9						21.8		17.6	49.1	4.57		5.4		2500	600	80	190	42	20	1000			65.8	39						13.9		5.6	37.1
	903	F	2	65	56	1.63	21.0772	sigmoid colon cancer	laparoscopic sigmoid colon cancer surgery		2	4130.4	1.02	123	44.8	27.6						24.9		16.5	72	3.44		9.4		3000	630	120	184	40	40	1000			50.3	30.5						7.5		12	52.3
	904	M	2	48	75	1.68	26.5731	rectal cancer	laparoscopic rectal cancer surgery		2	3835.4	1.015	126	68	42.9						12.3		14.6	89.8	4.64		5.4		2500	220	120	252	72	35	1000			54.8	35.6						21		13.2	90.6
	905	F	2	54	57	1.53	24.3496	rectal cancer	laparoscopic rectal cancer surgery		1	1707.4	1.015	95	73.9	47.5						33.7		15	62.3	6.81		3.7		3000	720	100	224	43	50	1000			58.3	35.7						13.6		10	52.1
	906	F	2	72	59	1.43	28.8523	colon cancer	laparoscopic colon cancer surgery		2	3735.9	1.02	104	65.3	35.5						8.9		9.7	58.3	3.94		4.7		2000	560	150	165	39	32	1000			54.7	28.4						13.6		10.5	57.5
	907	F	2	42	52	1.68	18.424	sigmoid colon cancer	laparoscopic sigmoid colon cancer surgery		2	4928.2	1.025	266	66.1	37.1						4.5		12.4	44.9	2.77		4.4		2000	650	170	128	55	40	1000	500		58.7	33.7						5.4		8.3	38.7
	908	M	2	80	52.5	1.6	20.5078	colon cancer	open colon cancer surgery		3	11042.4	1.025	225	70.5	36.2						13.7		11.2	68.5	9.1		6.7		2500	600	300	158	46	35	1000			55.4	27.7						11.9		6.9	81.7
	909	M	2	43	72.5	1.7	25.0865	colon cancer	open colon cancer surgery		4	22943.7	1.03	519	76.9	50.6						37		15.9	61.8	4.48		5.4		2500	600	200	205	47	13	1000			58.2	38.8						29.2		30.7	54.6
	910	M	2	65	60	1.68	21.2585	sigmoid colon cancer	laparoscopic sigmoid colon cancer surgery		3	10075.1	1.02	194	72.9	48.7						17.6		22	74.3	4.66		8.1		3000	260	80	263	52	35	1000			52.5	33.8						15		12.9	58
	911	M	2	54	73	1.72	24.6755	sigmoid colon cancer	laparoscopic sigmoid colon cancer surgery		2	7163.9	1.015	249	72.9	48.7						11.9		15.8	90.1	5.29		4.2		2500	500	200	294	48	14	1000			57.2	37.5						6.5		7.7	77.8
	912	F	2	62	50	1.56	20.5457	Gastric cancer	laparoscopic Gastric cancer surgery		2	4125.9	1.025	259	62.5	36.3						31.3		7.4	48.7	4.46		3.1		2000	200	150	180	113	55	1000			48.3	26.9						21.8		9.9	41.8
	913	M	2	64	53	1.6	20.7031	rectal cancer	laparoscopic rectal cancer surgery		3	8833.2	1.025	346	64.8	33.3						8.1		10.8	93.7	5.47		8.9		2500	500	110	328	60	30	1000			62.8	33.6						47.5		6.7	70
	914	F	2	65	67	1.61	25.8478	rectal cancer	laparoscopic rectal cancer surgery		1	1965.9	1.015	96	75.6	38.3						12.7		4.2	96.9	6.44		4.4		3000	300	110	277	87	65	1000			63.8	37.2						18.9		5.9	66
	915	F	2	67	40	1.53	17.0874	rectal cancer	laparoscopic rectal cancer surgery		1	2258.7	1.02	356	71.2	43						18.5		7.2	71.2	5.05		4.3		1500	480	20	179	83	27	1000			54.1	33.2						11.2		5.5	47.7
	916	M	2	57	64	1.64	23.7954	Gastric cancer	laparoscopic Gastric cancer surgery		3	11844.7	1.02	530	61.5	38.6						11		11.5	74.7	6.71		6.7		2500	350	320	109	23	33	1000			57.8	33.6						14.9		14.9	67.9
	917	M	2	53	62	1.61	23.9188	rectal cancer	laparoscopic rectal cancer surgery		2	1751.3	1.015	110																2500	380	110	128	49	30	1000			60	35.6						10.9		6	83.7
	918	M	2	82	63	1.61	24.3046	Gastric cancer	laparoscopic Gastric cancer surgery		2	1859.4	1.01	285	58.8	34.8						12.3		14.8	87.4	4.3		8.9		3000	450	300	198	97	45	1000			44.7	24.4						57.1		16.9	101
	919	M	2	27	64	1.7	22.1453	rectal cancer	laparoscopic rectal cancer surgery		2	5489.7	1.015	607	66.2	42						10.1		9.8	88.5	5.44		6.4		2500	320	50	115	81	50	1000			63.3	38.8						8.4		11.3	67.7
	920	M	2	66	65	1.68	23.03	Gastric cancer	laparoscopic Gastric cancer surgery		2	8644.8	1.025	824	64.2	33.1						25.2		17.2	84.8	6.89		3.8		3500	460	520	281	54	40	1000			54.2	26.8						24.4		25.2	85.1
	921	M	2	72	66	1.72	22.3094	Gastric cancer	laparoscopic Gastric cancer surgery		4	14753.2	1.02	824	59.4	32.9						14		8.1	83.8	6.5		5.1		3200	560	200	248	64	26	1000	700		49.5	26.6						26.2		12.3	85.4
[truncated: 139 more columns]

## Sheet: MAP
Case number	Gender	MAP	MAP	MAP	MAP	MAP	MAP	MAP	MAP	MAP	MAP	MAP	MAP	MAP	MAP	MAP	MAP	MAP	MAP	MAP	MAP	MAP	MAP	MAP	MAP	MAP	MAP	MAP	MAP	MAP	MAP	MAP	MAP	MAP	MAP	MAP	MAP	MAP	MAP	MAP	MAP	MAP	MAP	MAP	MAP	MAP	MAP	MAP	MAP
1	M	106	105.667	111.333	109	111	109.333	111.333	64.3333	63	71	107.333	94.3333	83	81.6667	89.6667	90.3333	79.6667	79.6667	79	76.3333	78.6667	78.6667	75.6667	75	103	82.3333	76.6667	78	75.6667	74.6667	73.3333	68.6667	69	71	95.6667	78.3333	72.6667	77	87.3333	82	91	83.3333	79	74	70.6667
2	M	109.333	109.333	117	117	111.333	87	89.3333	88.3333	91.6667	91.3333	86	85	84	94.3333	97	98.6667	101	92.3333	85.3333	85.3333	82.3333	77.6667	75.6667	80.3333	76.6667	85	83.3333	87.3333	80.3333	71.6667	94.6667	77.3333	73	78	100.667	83.3333	78	73	76.3333	75	74.3333	67	62.3333	85	71.3333	59
3	F	117	119.333	116.333	118.333	116.667	108	69	75.3333	76.3333	79	99.3333	86.3333	81	81.6667	112.333	101	74.6667	67.3333	64.6667	101	97.3333	96.3333	85.3333	70.6667	81.6667	77.3333	75	78	88	77	75.3333	75	65.3333	84	87	83.3333	98.3333	81.3333	80.3333	69.3333	82.6667	87.3333	78	78.6667	75	72	80	76
4	M	114.667	112.667	109.333	103	101.667	71.3333	64.3333	76.3333	76.3333	83.6667	83	75	86.6667	87	81.6667	82.6667	91	79	80	89	80.3333	76	75	83.3333	89	90.6667	93	90	98.6667	101.667
5	F	113.333	128	97.3333	86	80	87.6667	85.6667	78	84.6667	90.3333	102.667	101.667	93.6667	85	87.6667	92	82.3333	86	84.3333	84	79	85.3333	87.3333	87.3333	99	89.6667	90	90.3333	83.6667	92.3333	87.6667	83	86.6667	93.3333	94.6667	100.667	105.667	106.667
6	F	97.6667	103.333	97.3333	92.3333	97.3333	87.3333	85	84.3333	74.3333	71.6667	105.667	101.667	85.3333	76	71.6667	73.3333	78.6667	86	89.3333	91.3333	99	96.3333	105	77.6667	85.6667	103.333	109.667	112.667
7	M	119.333	115.667	120.333	122.667	119	119.667	116.667	90.6667	92.6667	98.6667	101.333	92	86.6667	81	77	76	74.6667	66.3333	85.6667	82.6667	76.6667	68.3333	74.3333	78.6667	85	76.3333	77	73	89	82.6667	77	84.6667	73.3333	66	80.3333	83	90	82.6667	82.6667	76.6667	76	82.6667	78.6667	81.6667	78.3333	77	73	67.6667
8	F	93	97.3333	87	103	97	97.6667	101.333	99	87	108.333	91	92.6667	97.6667	111	99.3333	82.3333	89	92	73.6667	67	67.6667	85.3333	67.6667	64.6667	76	72	77.3333	79	83.3333	87.6667	79.3333	84.3333	93.3333	78.3333	88.6667	97.6667	81	96.6667	80.6667	98	87	85.6667
9	M	104.667	107.667	101.667	72	71.6667	69.6667	76.6667	76.6667	80.6667	78.6667	73.3333	73	73	72	74	74.3333	71.3333	71.6667	72.6667	82	80.6667	82	84.6667	83	83.3333	76.6667	80	75.6667	76	83	70.3333	77.3333	80.6667	76.3333	70	70	72.3333	68.6667	68.3333	76.6667	79.3333	79	78	82.3333	91	77	73	73
10	M	111.667	91.3333	77.3333	71.6667	83.6667	86	86	84.3333	86.3333	113.333	102.333	98.3333	92	95.6667	103	93.6667	92.3333	95	97.6667	103.667	101.333	101	103.333	103	104.667	106.333	93.3333	88	87.6667	86	79	75.6667	73	68	88	85.3333	101.333	87.6667	83.6667	91.3333	85.6667	86	93.6667	95.6667	94	100.667	102	89.3333
11	M	106	102.667	78.3333	67	63.3333	69	69.6667	77.6667	70.3333	68	70.6667	74.3333	86	88.6667	92.3333	92	92	92.3333	87.6667	97.6667	91	85	82.6667	84	85.3333	84.3333	82.3333	77.6667	71.6667	67.3333	70.6667	77.3333	75	71	83	77.3333	86.6667	74.6667	89.3333	79.6667	79	80	72.6667	81.3333
12	F	97.6667	98.3333	99.3333	76.3333	75	93.3333	102	118.667	118.667	107.667	102	101.333	98.3333	94.3333	95.3333	94.6667	93.3333	94.6667	75.6667	89	98
13	F	93	92	91.3333	96	98.3333	100.667	105.667	105.333	100.667	101.667	102.333	101.333	105	102	100.333	98.6667	99
14	F	94.6667	94.3333	84	88	86	85.3333	82.3333	68	61.6667	63.6667	73.3333	74.6667	98.3333	101	82.3333	79.3333	76	78.3333	76.6667	83	81.3333	79	74.3333	71.3333	67.3333	70.3333	67.6667	72.3333	76.3333	86.6667	80	76	82.3333	75.6667	78.3333	69.3333	71	71	66	71	71.3333	75.6667	70	69.3333	67.6667
15	F	121	124.667	114.667	99.3333	92	120	114.667	81.6667	89.3333	91.3333	81	77	83.3333	84.3333	96	93.3333	81.6667	82.3333	81.3333	88.3333	94.3333	95.6667	95
16	M	100	100	114.333	91	79	78.6667	75.3333	74	101.333	107.667	93.3333	81.6667	75	73.6667	72	73	66.3333	72.6667	73.6667	74	89.6667	95.6667	97.6667	100.667	96	85.6667	79	76.6667	68.6667	72.3333	75.6667	74	70.6667	73	84	84.6667	74	84.6667	98.6667	90.3333	81.3333	94.6667	81.3333	75.3333	71	70.6667	72.6667	87.6667
17	F	108.667	108.333	107	98.3333	94.3333	95.3333	90.6667	95.6667	88.6667	90.3333	89.3333	90	98.3333	99	92.3333	82.6667	97	86.6667	89.3333	82	82	84.6667	78.3333	77.3333	84	92.3333	88.3333	86.3333	94	94.6667	95	102	99	97.3333	89.3333	83.3333	92.3333	98.3333	88.6667	95.3333	93.3333	98.6667	84	76.3333	82.3333	93.3333	79.6667	66.6667
18	F	114.333	110.667	111	94	94	104.667	103	96	78.3333	77	81	81	81.6667	77.3333	75	77.6667	75.6667	75	73.6667	71.3333	75.3333	79	76	77.6667	74.6667	78.3333	77.6667	75	72.6667	81	75.3333	81.3333	83.6667	80.3333	84.3333	84.3333
19	M	100.667	100.667	102.667	102.333	102	101	107	111.333	88	91.6667	82	82.6667	79.3333	83.3333	78	74.6667	94	86.6667	105	119.333	102.667	89	91.6667	88.6667	93	81.3333	87.6667	90.6667	95.6667	78.3333	78	74.6667	82.6667	85.6667	85.3333	81.6667	81	89.3333	81
20	F	123	117.667	113.667	113.667	119.667	121	94.6667	71.6667	80	80.6667	76	75	87	77	102	110	94.3333	100.667	79.3333	74.3333	78.6667	76.6667	83.3333	76.3333	84.3333	74	77.3333	73	74.3333	71.6667	74.6667	74	71.6667	72	68	71.3333	82	74.6667	69.6667	74.3333	90.3333	92.3333	86	90.3333	91.6667	82.6667	79.6667	87.3333
21	M	111	112.667	97.6667	97.6667	122	104.333	91.3333	78	74.6667	68	76	82.3333	78.3333	77.3333	67	76.3333	76	92	82.3333	92.3333	88.6667	81.3333	81	77	76.3333	82	83.3333	79.6667	79	76.6667	74.3333	74.6667	75.6667	80	81	75.6667	78.3333	72	77	110	96	108	99	99.6667	98.3333	100	101.333
22	M	109.667	115	115.667	100.333	95.6667	81.6667	74.3333	87.3333	93	101	106.667	94	83.6667	81	81	81	76.3333	72.3333	74.6667	74.3333	73	71.6667	73.3333	72.3333	73.3333	71	67.3333	68	66	66.3333	64.3333	87.3333	96.3333	87.6667	83.6667	73.6667	74.6667	92.6667	91.3333	98	91.6667	92.6667	96	95	100.667	105.333	103	115.333
23	F	127.333	127.333	133.333	88	88	74	65.3333	70.3333	68.6667	66.6667	91.3333	77.6667	70.6667	71	63	75.6667	74.6667	78	80.6667	83.3333	77	78.3333	77.3333	71.3333	68	73	73	65.3333	75.6667	77.6667	79.3333	67.6667	69	75.6667
24	F	111.333	113	98.3333	89.6667	73	73	76.3333	69	88	100.333	77.3333	76.3333	91.3333	84.6667	75	73	78	72.6667	72.3333	72	70	71.6667	72.6667	70.6667	74.6667	73.6667	83.3333	89	78	76.6667	78	86.3333	76.6667	77	75	74	72.6667	73.3333	71.3333	71.3333	77	85
25	M	109.667	110	112	110	103	107.667	92.6667	81.6667	86.6667	93.6667	98.6667	101.333	111.667	111.667	105.333	93.3333	89.6667	84.6667	86.3333	82.6667	86	92	86	83	97.3333	92.3333	96.6667	99	103.667	107.667	99.6667	83.6667	80.6667	88.3333
26	F	117	111	91	87.3333	83.3333	82	85.3333	74.3333	76	89.6667	96.3333	88.3333	80.3333	81	79.6667	82	85.6667	82	88.6667	90	83.3333	79	85.6667	79	98	95.3333
27	M	115.333	113.667	121.333	98.6667	108	107.667	97.6667	90	80.6667	92.6667	92	91	91	89.6667	96	102	103.667	96.3333	91.6667	90.3333	89	85	82	83	81.3333	87.6667	82	80.3333	80.6667	105.667	109	94	97.6667	88	94	83	75.3333	74.3333	78.3333	81.3333	87.6667
28	F	94.6667	96.6667	83	77.6667	86.3333	105.333	105.667	103.333	94.6667	97.3333	94	85.3333	84	80.6667	83.3333	82.6667	83.6667	83.3333	85.6667	86.3333	92.6667	78.3333	87.6667	80.3333	71.6667	70.6667	79.6667	86.3333	72.6667	68	70.6667	80.6667	72.3333	68.6667	69	75.3333	73.3333	69	66.3333	72	73.6667	70.3333	69.3333	66.3333	65	64.3333	74.6667	75.6667
29	F	97.6667	97	116.333	122	116	109.333	115	95.3333	102.333	107	92.3333	90	85	82.6667	86.6667	89.6667	93.3333	90.3333	92	80	87	87.3333	83.6667	78	83.3333	75.3333	82.3333	78.6667	73.6667	79.6667	76.6667	88	76	93	83.3333	73.3333	77.6667	84.3333	83.6667	84	95.3333	94	98.3333	103.333	103	104.667	113	108.667
30	F	104	104	105.667	80.6667	79.6667	82.3333	84	83.3333	85	82.3333	94	89	85.3333	81.6667	80.3333	84	78	73	74	67.6667	70.6667	69.3333	68.3333	69	68.6667	75	78	73.6667	76	78.6667	79.3333	86	89.3333	92	84	94.6667	96.3333	98.3333	80.3333
31	F	110.667	92.6667	113	80	78	79	81	105.667	102.667	95	88.6667	87.3333	85.6667	85.3333	86.3333	86.3333	85	83.6667	86.3333	83.3333	80.6667	80.3333	78	79.3333	84.6667	86	86	83.6667	86.3333	100.333	98	73	71.6667	71.6667	75.3333	78.3333	79.3333	85
32	M	117.333	112	113	115	113.333	114.333	107	108	92.3333	75.3333	71	74.6667	89	88	78	68.6667	67.3333	83.3333	80.3333	80.3333	76	80	76.6667	79.6667	77.6667	83	90.6667	87.6667	76.6667	76.3333	70.6667	71	69.6667	69	67	84.6667	84	71.6667	67.6667	70	72.6667	71.6667	73	80	82.3333	87.3333	84.3333	83
33	M	127.333	127.667	78.3333	90.3333	89.3333	92.6667	96.3333	105	113	97	88.6667	81.6667	97.6667	93.3333	93	87	82.6667	81	79	83.6667	101.333	90.3333	91.6667	101.667	92.3333	89	87.6667	84.6667	86.3333	93.6667	101.333	92.3333	93.3333	100.333	95.3333	97	90.3333	92.6667	103	103.667	119.667	110	104.333	101.333	98	98.3333	97.3333	95.3333
34	M	108.667	107.333	104	101.333	103.333	101	104.333	114.667	113.667	114.333	106.333	68	96	70.3333	64	69.3333	71	68.6667	61.3333	94.3333	85.6667	100.333	92.3333	96.6667	100.667	93	81	86	86	81.3333	82	77.3333	96.3333	93	96.3333	90.3333	100.333	82.6667	80	84	90.3333	83.6667	68	89.6667	91.3333	90.3333	90
35	F	118	119.333	111.667	105.667	108	89.3333	83.3333	76.3333	77.6667	75.6667	69.6667	64	65	66	69.3333	84.6667	90.6667	81.3333	85	68.6667	71	68	62.3333	67	66.6667	63.3333	62.6667	68.3333	68.6667	71	70.3333	70	70	71	82.6667	69	67.3333	65.6667	62.6667	69	69.6667	69	69	74	77	106.667	89.3333	76.3333
36	M	114.889	115.333	109.111	104.222	106.444	93.2222	90.3333	89.1111	89.6667	88.5556	81.8889	65.3333	75.3333	67.4444	67.5556	79.5556	84.1111	77.1111	77.1111	77.2222	75.8889	78.7778	72.3333	76.8889	78	73.2222	68.7778	74.2222	74.4444	74.4444	74.2222	72.4444	78.7778
37	M	115.926	116.667	109.963	104.704	106.963	91.9259	88	84.8519	85.6667	84.2593	77.8148	64.8889	71.8889	66.963	68.1481	81.2593	86.2963	78.5185	79.7407	74.3704	74.2593	75.1852	69	73.5926	74.2222	69.9259	66.7407	72.2593	72.5185	73.2963	72.9259	71.6296
38	M	101.667	104.667	98.6667	76	84.3333	86.6667	89.3333	92	95	95.6667	85	89.6667	69	74.3333	81.6667	99	79.3333	74	82.3333	86.3333	89.6667	72	67	69.6667	71	73
39	F	99.6667	102	106	102.667	73.3333	78.3333	65.6667	75.6667	66	72.6667	84.3333	79.3333	93	88	68.6667	66.3333	74.6667	72	71.3333	70.3333	75
40	F	109	103.667	106.667	105	54.6667	82.3333	72.3333	74	70.6667	71.6667	85.3333	75	64	101	99.3333	91.3333	108	101.667	78	94.6667	82.3333	79.6667	80	79.3333
41	M	104.667	102.333	92.6667	94.3333	95.6667	95.6667	99	99.6667	90.6667	90.3333	91.3333	87.3333	81	79	78	80.6667	93.3333	95.3333	93	91.3333	82.3333	73	69.3333	72	69.6667	77	80.6667	90.3333	97.6667	82.6667	68.6667	72.6667	77.3333	73.6667	74.3333
42	M	96.3333	89.6667	86	90	88.3333	90	77	92	96.3333	95	89	97.6667	98.6667	88.3333	97	88.3333	85.3333	84	90.6667	92	97	88	93.6667	99	92.6667	92.3333	99	93.6667	99	91.6667	94.3333	100
43	F	121	118	114	101.333	94.6667	94	95	94.3333	82.3333	93	83	75.3333	78.3333	88.3333	81.6667	68	63	62.3333	89.6667	81.6667	76.6667	76.3333	76	79	79	82	83.6667	80	79.3333	78	83.6667	69.6667	62	58.6667	67.3333	74
44	F	83.6667	85	83.6667	82	80.6667	93	83	98.3333	70.3333	70.3333	73.3333	75.6667	65.6667	69.3333	94.3333	96	92.6667	100.333	101	87	79.3333	84.3333	75.6667	90.6667	84.6667	87.6667	91.6667	91	85.6667	77	74	78
45	M	104	102.333	94	84.6667	87.3333	88	81.6667	90	88.3333	82.6667	82.6667	96.3333	90.3333	86.3333	94.3333	100	88	82.6667	83	79	80.6667	82	79.3333	79.3333	83.6667	84.3333	79	76.3333	80.3333	82.3333	85	84	84	82	78.3333	83	88.6667	94	96.3333	95.3333	89.6667	89.6667	85.6667	91.3333	90	102.667	101	107.333
46	M	111	111	114.333	113.333	104.667	109	107.667	115.333	104.667	91	88.3333	100.333	106.333	110	96.6667	93.3333	93	88.6667	95.6667	98	100	90.3333	74	76	92.6667	86.3333	91.3333	86.3333	101.667	90	90.6667	86.6667	84	85	82.3333	71	86	84.3333
47	F	104	100.667	98.3333	84.3333	78.6667	80.6667	88.3333	85	93.6667	101.667	101.667	92.6667	92.3333	86.6667	88.6667	83.3333	82	81	83.6667	84.6667	83	85	78.3333	78.3333	77.6667	80	78	78.6667	85.6667	89.3333	95.6667	97.3333	97	100.667	108.667	97.6667	93.3333	91.6667	112.333	97.3333	95.3333	90.6667	85	89.3333	100	106.667	94	88
48	M	90.3333	93	87.6667	108	88	78	91.6667	81.3333	76	76	96.3333	96.3333	78.3333	73.6667	72	70.6667	69	69.3333	65.6667	71.6667	67	72	69.6667	73.3333	70.3333	78	74.3333	78	75	85.6667	78	76	78	89.6667	76.3333	78.3333	77	72	74	77.6667	82.6667	65.3333
49	M	95.6667	94.6667	91	94	89	79.3333	79.3333	84.3333	85	83.6667	84.3333	109.667	107.667	98.3333	105.667	95	93	91.3333	97	94	93.6667	89	92.3333	87.3333	86.6667	87.6667	85.6667	85	84.6667	84.3333	84	83.3333	86	84.3333	86.3333	91	91	94.6667
50	F	107.333	110	106	100.333	92.6667	82.6667	74.6667	68.3333	74.3333	100.333	97	113.333	111	104	106	90.3333	89.6667	95
51	F	115.667	79.6667	95.3333	65	60	68	76	83.3333	108.333	95.6667	92	87	85.3333	85.3333	86.6667	81.3333	78.3333	73	76.6667	73.3333	71	83.6667	85.6667	81	94	96.3333	78.3333	68.3333	70	65	83.3333	85	100.333	99.3333	94.6667	88.3333	86	79.6667	70	75.6667	83	83.3333	96	103.333	92	83.3333	78.3333	78
52	M	133	123.667	113.333	119	117	112	118	115	117.333	113.667	115.667	116	105	100.333	114	89.6667	91.3333	103.333	118.667	110	100.667	97	92.6667	105.333	105.667	92	84.3333	85.3333	82	71.3333	78	71	72	74.6667	93	89.3333	79.3333	68.3333	94.6667	99.3333	92
53	M	94.6667	95.3333	88.6667	88.3333	88.3333	85.3333	88	89	93.3333	89	89.6667	86.6667	85.3333	90	88.3333	91.6667	87.6667	85	82.3333	82	84.6667	83.3333	82.6667	80.6667	81.3333	84.6667	89.6667	88.6667	99.6667	96.6667
54	F	93.6667	91.3333	86.6667	90.6667	93.6667	75.6667	72.6667	73.3333	90	92.3333	92.6667	84	79.6667	74.3333	77.3333	80.6667	76.3333	97.6667	94	87	84.3333	83.6667	83.6667	86.6667	94	96.3333
55	F	100.667	100.667	121.667	80.6667	90.6667	86.6667	108	117	107.667	93.3333	90	87.6667	87.6667	90.3333	92.6667	95	94.3333	94.3333	108.667	100.333	99.6667	110	105.667	120	99.3333	94.6667	77.6667	104.667	91.3333	119.667
56	F	111.667	114.667	103.333	80.6667	96	84.6667	82.6667	75.6667	69.3333	69.3333	82.6667	79	74	72	104	113.333	102.333	84	101.667	112	109	82.6667	86.6667	96	99.3333	102.333	94	80.3333	80.6667	85.6667	83	91.3333	77.3333	82	76.6667	77.3333	69.3333	87.6667	88.3333	98.3333	102	84.6667	70.6667	77	68.6667	64	83.3333	81
57	M	100	94	87.3333	91	78.6667	67.6667	61.6667	77.6667	77.3333	71	74.3333	87	90.3333	67.6667	66.3333	59.3333	60	61	64.6667	65.6667	62	74	79.3333	74.3333	62	61.3333	57.6667	57	65.6667	61.3333	60	62.6667	62	97.3333	95.3333	69	86.6667	82	75.3333	73.3333
58	F	109.333	109.333	92	80.6667	77.6667	67.6667	67.6667	64.6667	58	63.3333	72	64.6667	60.6667	75.6667	73.3333	71.3333	87	87.3333	85.3333	77.6667	81.6667	79	75	81.3333	83.6667	84.6667	89.3333	89.3333	88.3333	87	87.6667	87.3333	85.6667	82.6667	89	91	89.6667	81.3333	77	77	76	74.6667
59	F	101	102.667	93.6667	98.3333	93.6667	70	74	85.6667	73.6667	69.6667	70	101.333	94.3333	87.6667	80.3333	74	73	78	79.3333	81	88	96.6667
60	M	99.3333	87.3333	79.6667	78.3333	83.3333	101	96.3333	99.3333	77.3333	81	79.6667	83.6667	77.3333	80.6667	82.6667	83.6667	77.3333	82	78.6667	79.6667	79	88.6667	97.6667	111	114.333	119
61	F	108.667	109.667	107.333	100.667	108	127	124.667	106.667	104	100	102.667	107.333	106	113	109	90	121.333	118.333	121.333	114.667	107.667	73	98	79.3333	85.6667	108	88.3333	80.6667	89.3333	86.3333	79.6667	78	81.6667	88.6667	87.6667	84.3333	73.3333
62	F	93.6667	66.3333	75.3333	80.3333	87.3333	93	89.6667	80	79.6667	106	98	84.6667	71	74.6667	72.6667	69.6667	72.3333	73	73.3333	81.3333	82.6667	79.3333	79.6667	82.6667	78.3333	78	71.3333	76.6667	77.6667	76.6667	78	78	78	88	80.6667	78	78	82	88
63	F	101.333	101.333	109.333	97	88.3333	83.6667	94	122.333	103	92	81.3333	80	82.3333	82	81.3333	79.6667	83.6667	84	77
64	F	104.667	105	98.6667	86.3333	70	62	72.6667	65.3333	72	80	87.3333	71.6667	59.3333	66	69	86	80.3333	81.6667	85.6667	86.6667	95.3333	90	82.3333	89.6667	93.6667	92.6667	90	98	83.3333	84.6667	89.6667	87.3333	84.6667	84.6667	86.6667	79	78	77	80	81.6667	81.6667	81.3333
65	F	103.333	100.667	96.6667	96.3333	101.667	94.6667	83.6667	85	81	72.3333	71	81.3333	74.3333	105	95.3333	80.6667	78.3333	77	73.3333	70.6667	67.3333	77.3333	83.6667	77	78.3333	78.6667	80	81.3333	82.3333	86	87.3333	84.6667	92.6667	85	78.6667	82	75.3333	79.3333	75.6667	74	76	71.3333
66	F	93	95.3333	96	92.3333	88	91.6667	88	85.3333	90.6667	89	87	84.6667	98.3333	109.333	111.333	106.667	111.667	104.667	100	101.333	96.3333	93.3333	93.6667	92.6667	92.6667	90.6667	90.6667	87	89.6667	91.3333	85.6667	84.3333	88.6667	89	94.6667	85	80.3333	84.6667	94.3333	102	94	91.6667	90.6667	64.6667	74.3333	74.6667	73	72
67	M	110	110	106.667	102	94.6667	100	93.6667	91.3333	70.6667	61	62.3333	73	84.6667	85.6667	75.6667	78.3333	70	75.6667	74.3333	72	71.6667	67.3333	63.3333	59.3333	60	60	65.6667	76.6667	70	72.3333	72.6667	71.3333	69.3333	82.3333	85	72.6667	66	61	63.3333	58.3333	61.6667	67.6667	94.6667	96.3333	94.6667	91.3333	82	80
68	F	93.6667	98	94.6667	98.6667	96.6667	94.3333	103	81.3333	83.6667	79.6667	84.6667	99.6667	90.3333	84.6667	76.6667	80.6667	84	84.6667	90.3333	87	83.6667	97	97.3333	84.6667	84.6667	80.6667	96.3333	92.3333	87.3333	82.6667	87	83.3333	81.3333	89.6667
69	F	108	104.667	105.333	100.667	114	85.3333	69.3333	65.6667	65.3333	93	71.3333	119.333	112.667	107	106	100.333	106.333	102.667	87.6667	78	89
70	F	116.667	120	81	90.6667	97.6667	100	126.667	117.333	113.333	110	99	96.6667	97	100.333	104.333	104	100.333	106.333	103.667	103.667	94.6667
71	M	95.6667	99.6667	95.6667	99	98.3333	92.3333	91	86.6667	82.6667	78.3333	79	85	79.3333	76.3333	88	89.3333	89.3333	83.6667	79.3333	82.3333	86.6667	77	77.3333	80.6667	76.3333	75.6667	78	89.6667	102.333	103	95.6667	101.667	105.333	95	96.6667	96.3333	91.3333	97.6667	103	104	92	73.3333	70.6667	75.3333	73.3333	70	79	82.6667
72	F	73	73	76.6667	69.6667	79	76.6667	71.6667	64.3333	70.6667	68.3333	68	90	88	96.6667	89.6667	82	80	84.3333	76.3333	81.3333	77.3333	77.6667	83.6667	83.3333	85.6667	84	78.6667	82	80.6667	82.6667
73	F	110	110	110	107	111	80.6667	74	74.6667	91	98	95	95.6667	77.6667	81	90	88.3333	85	80	74.6667	74.3333	72	78	83	90	99	104.667
74	F	94.3333	94.3333	86	91.3333	86.6667	91.6667	107	70	62	57.3333	70.6667	68	85.3333	85.6667	84.3333	80.6667	79.3333	80
75	F	83	81.6667	80	78.3333	78.3333	71.6667	65	61.3333	58.3333	66.6667	76.3333	77.6667	93.6667	75.3333	93	97	81.3333	80.3333	64.6667	97.6667	108	77.3333	69	77.3333	72.3333	68.6667	72.6667	74	104.333	106.667	82.6667	70.6667	68	99.6667	60	73.3333	81	73.3333	68.3333	67.6667
76	M	106.667	109.667	86.6667	81	78	93.3333	97.6667	83.6667	80.6667	81.6667	79.3333	80.3333	97.3333	92.6667	92.3333	87.3333	85	83	80	78	78.6667	85	86	94.3333	92.6667	80.6667	78.6667	82.6667	68	78	76.6667	79.3333	83.6667	86.6667	116	105.333	97.6667	90.3333	88	83.3333	86.6667	93	94.6667	90.6667	88.3333	93.3333	94.6667	91.6667
77	F	91.3333	88.3333	87	79.3333	68	71	90.6667	86.6667	85.6667	84	96	89	95.6667	98	100.333	99.6667
78	F	78.3333	81.6667	76	58	69	67	96	91.6667	88.6667	84	82.3333	82	81	80	83	75.6667	71.3333	72.3333	69.6667	71.6667	68.3333	70	71	70	68.6667
79	F	112.667	106.333	99.6667	104.333	135.667	138	133	130.667	117.333	120	111.333	104.333	109.333	101.667	99.6667	90.6667	93.6667	101.667	118.667	127.667	118.667	94.3333	92	108.333	116	123.333	131	91	87	86.6667	79.6667	77.3333	80.6667	86.6667	86.6667	87.3333	94.3333	105	104	98.6667	115.333	112	112	108	113.667	127	127.667
80	F	106.333	106.333	103	103	99.3333	84	98	77	70.6667	78.3333	73.3333	87	94.6667	87.6667	79	72	66.3333	72.3333	64.6667	75.3333	77.6667	80.3333	80.3333	83.6667	86.6667	90	90.3333	98	93	93.3333	99.6667	99	98.6667	99	103.667	97	104	99	92.3333	101	94	98.6667	96.3333	104.333	100.333	103.667	99.6667	96.6667
81	F	117	116	109.667	88	85	85	103	115.333	114	106.333	120.667	137	130	124	115.667	115.667	110	103.333	107.667	104.333	102	101	99.3333	99.3333	97.6667	98.6667	135	118	121.667	101.667	99.6667	122	118.667	98.6667	104.667	111.667	130	123.667	99.6667	109	107	104	91	111	118	143	123	132.667
82	M	115.667	70.3333	93.3333	80.3333	88.6667	84.3333	82.6667	101.667	90	77	74.6667	71.3333	73.6667	75.6667	75.3333	74	81	77.6667	95.6667	87.3333	93.6667	92.6667	109.667	109.333	97	89	110.667	77	85	87.3333	96.3333	109.333	106.667	112.667	113.333
83	F	87	98	72.3333	94	86.3333	81	104	99	106	107	100.667	96	96.3333	90.3333	100	100	111	104.667	90.6667	83.6667	84	84	84	79.6667	80
84	F	100.333	100.333	109.333	93.6667	92	59.3333	73.6667	54.6667	73.3333	62.3333	60.6667	62	78	85	72	72.6667	89.3333	90.6667	78.3333	72.3333	73	92.3333	89.3333	83	77	78.3333	82.3333	68.3333	75.3333	67.3333	78.6667	79.6667	94	103	91.3333	72	68.6667	73.6667	93.3333	103	99.6667
85	M	97	84	97	74	90.6667	67	62.3333	73.3333	95.6667	98.6667	79	70	71.6667	81.3333	66	67	64.6667	63.3333	69	65	64.6667	80.6667	98.6667	81.3333	96	104.667	94
86	F	103	105.667	108	102	111.667	85	79.3333	78.6667	95.6667	86.6667	84.6667	103.333	97.6667	84.3333	86.6667	85.6667	91.6667	96.3333	88.3333	98.3333	84	81.3333	102.667	100.333	96	91.3333	93.3333	93.3333	99	100.333
87	F	111.333	115	113.333	105	77.3333	86.3333	78	78	93.6667	77.3333	80.6667	85.6667	85.3333	98.3333	86	90.3333	89.3333	102	100.667	98.3333	103.667	91.3333	92.6667	101.667	106.667	101.333	89	106.667	112.667	94	93.3333	98	89	91	85	85.3333	98.3333	91.3333	97.3333	99.6667	94	101.333	95	96.6667	88	90.3333	92.3333	98.6667
88	F	98	98	122	102	73.6667	92	84.6667	82.3333	65.6667	65	64	68	98.3333	96	88.6667	73	72.3333	78.6667	89.6667	76.3333	90.6667	75.3333	97	82.6667	85	89	90.3333	91.6667	94	97.3333	100.333	101
89	F	104.333	106	89.6667	80.6667	89.6667	87.6667	84.3333	91.6667	79.6667	74	75.3333	83.3333	82.3333	78	72.6667	69.3333	67.3333	75.3333	64	59	63.6667	64.3333	73	71.3333	72.3333	73.3333	78.3333	76.6667	70	70.3333	73.3333	85.3333	84.6667	84.3333	72.6667	70.6667	77.3333	91.3333
90	M	98.3333	97.3333	86.3333	82.3333	79	99	98.3333	82.6667	78.6667	75.6667	84	94.3333	86	74.3333	74.6667	73.6667	69.3333	78.3333	81	77.6667	75	88.3333	81.3333	76	71	74.3333	71	63	65.3333	67.6667	76.3333	72.6667	74	71.6667	89.3333	89.3333	89	84.3333	91.3333	86.3333	70.6667	76	85	87	90.6667	86.3333	84.3333	79.6667
91	F	99.6667	94.3333	97	92.6667	67.3333	75.6667	95	108.333	101.333	101.667	97.3333	97.6667	111.333	113	115.333	107	108.667	111.667	114.667	116.667	107.667	106	104.333	100.667	101	97.3333	99	99.6667	92
92	M	112	110.667	93.3333	97.6667	96	93.3333	93	76.3333	89.3333	74.6667	79.3333	83.6667	74	84	101.333	98.3333	98.3333	88	78.6667	76.3333	74.6667	78.6667	82	85	95	94	95	95.3333	92.6667	89.6667	87.3333	85.6667
93	F	98	98	103	74.6667	70.6667	72.6667	68.3333	74.6667	99	98.6667	103	100.667	100.333	96	93.6667	91
94	M	130.333	128.667	103.333	93.3333	85	80.6667	78	127.333	105.333	85.6667	72	90.3333	87.6667	81	83.3333	103.667	94	85.6667	80	72	78	86.6667	92.3333	70	80.6667	76.3333	73.6667	77.6667	87	94.6667	98.6667	107.333	88.6667	76.3333	77.6667	113	83.6667	93	81	116.333	105.333	78.6667	78.6667	86.6667	107	104.667	96.6667	99.6667
95	F	107.667	85.3333	88	79.3333	74.3333	105.667	112	104	102	88.3333	86.3333	83.6667	73.3333	75.3333	73	72.6667	75.6667
96	M	101	103.667	100.333	110	122	94.3333	90	84.3333	81.3333	81.3333	77.6667	74.6667	72.6667	88.3333	87.6667	79.6667	84	100.333	93.6667	87.6667	89.6667	85	96.3333	97	105.333	96.3333	89.3333	84.3333	82.6667	92.6667	90.6667	88.3333	82.3333	88.3333	83	76.3333	91.3333	88	94.6667	97	92.6667	98.6667	78.6667	84.6667	86.3333	86.3333	84	87.6667
97	M	111	94.3333	88	74	71.6667	80.3333	102.667	87	88	84.3333	76	76	79.3333	80.6667	85	86.3333	89.6667	86.6667	85	98.3333	100.333	92.3333	86	84	92.6667	81	85	90	88.3333	89.6667	102.333	97	87.6667	85.6667	90.6667	88	87.6667	91.3333	82.3333	87.3333	80.3333	88.6667	91	91.6667	91.6667	94
98	M	84.3333	85.3333	89.3333	90	97.3333	80	77.6667	73	95	85.6667	77	70.3333	69.3333	69.6667	72.3333	73	72.6667	73.6667	78.6667	72.6667	70.3333	72.6667	75.3333	74.6667	74.3333	72.6667	74	77.3333	81.3333	85	74	76.3333	78	74.3333	77.6667	79.6667	79.6667	82.3333	86	82.3333
99	M	97.6667	94.6667	94	81.6667	81.3333	82	82	82.3333	70.6667	63.6667	68.3333	71	68	73	68.6667	71.3333	70	69.3333	67	70.6667	73	74.6667	73	68.3333	69.6667	73.3333	80	70	70	72.3333	74	73	73.6667	70.6667	74.3333	70.3333	75	97.3333	88.3333	66.3333	63.6667	73.6667	70.3333	59.3333	57.3333	63.6667	67	66.6667
100	F	108.333	105	103.667	100.667	100.333	96.3333	83	55.6667	59.3333	58.6667	61.6667	76	58.6667	61.3333	59	88.3333	89	73	63.3333	74.3333	67.3333	87.6667	92.6667	74.3333	74	69.6667	82.3333	70.6667	73.6667	82	84
101	M	101	100.667	119	71.6667	88.6667	94.3333	127	113	110.667	108	102	90.6667	86.3333	81.6667	77.3333	82	76.6667	73	80.6667	78.6667	82	78.6667	97.3333	86.6667	76.6667	78	77.6667	78.6667	76.6667	68.6667	65	75.6667	69	72.3333	73	68.3333	71	81.6667	91.6667	99.3333	110	103	96.3333	102.333	94.3333	94.3333	91.6667	98
102	M	111.333	104.667	108.667	96.6667	96.6667	78	70.3333	70.3333	76.6667	83.6667	76	71	60	64.3333	63	78	80.6667	85.6667	86.6667	81	78.6667	77.3333	76	77	77	74	73	79	81.6667	81	83	92.3333	75.6667	70	70	90	95	85.6667	95	89	94.6667	85	88.3333	83	85.6667	69.6667	73	75.3333
103	M	94	97.3333	83	83.3333	71.6667	79	76.3333	84.3333	98	95.6667	87	85.3333	85.3333	86	87	88	82.3333	83	80.6667	82.6667	88.3333	81.3333	82.3333	78.3333	82.3333	81.6667	79	83	86	82.6667	81.6667	92.3333	83.6667	80	84	84.3333	116.333	96	82.6667	77.6667	79	75.6667	80.3333	83.6667	91	94
104	M	107.333	86	83.6667	99.3333	104	105	87.3333	77.3333	71	72.6667	65	86	87.3333	101.333	105	100.667	101.667	113	94	97.3333	96	97	95.6667	92.6667	86	104	90.6667	82.6667	83.6667	89	89.3333	111.333	87.3333	81.3333	85.6667	89.6667	80.3333	83.6667	78.6667	93	87	82.6667	109	108.333	100	92.3333	94.3333	86
105	F	119.667	99.6667	90	84	101	85	80.6667	101	124	103.667	86	83.3333	115.667	121.333	86	81.3333	78	86	84.6667	87.3333	85.6667	96.3333	86.3333	101	103.333	90.6667	91	88.6667	85	98.6667	113.333	118	108	109	104.333	110	100	97.6667	104	94.3333	80.3333	93	111
106	F	126.333	125.333	127	125.333	119.333	125	113.667	75.6667	91.3333	103.667	115.333	107.333	95.6667	92.3333	100	86.6667	82.3333
107	M	110	113.667	103	114	110.667	91	93.3333	88.6667	96	97.3333	102	105.667	93.6667	91	81.6667	81.3333	82.3333	77	79	78.3333	80.3333	84.3333	91.3333	95.3333	90.3333	91.6667	78	74	77.6667	75	85.6667	86.6667	88.6667	90.3333	101.333	102.333	98	86.6667	81.6667	84.3333	93	106.333	98	113.333	85.6667	81.6667	75	77
108	F	108.333	106.333	84	71.3333	80	75.3333	86.3333	113	114.333	87.6667	86.6667	85	75.3333	84.6667	87.6667	91	90	80	91.6667	108.333	85.3333	88.3333	107.333	108.667	78.6667	77.6667	79	74.3333	82.6667	94.6667	79.6667	86.6667	80	91.3333	85.6667	73.6667	73.3333	79.6667	82	86	103	124
109	F	109.667	106.667	105	121.667	121.667	116	112.333	98.3333	106.333	106.333	103.333	82.6667	84	84.6667	98	89	84.3333	75.3333	89.6667	81	81	92.3333	82.3333	87.6667	80
110	M	87.6667	98.3333	84.6667	90.3333	82	76.6667	71.6667	81	90.3333	76.6667	70.3333	74.3333	74	67.3333	70.3333	72	80.3333	71	66.3333	80.6667	80	68	64.3333	65.3333	87.6667	86	81.3333	84.3333	85.3333	87.3333	84	85	91.3333	102.667	91.3333	81	76	82	77.6667	78.3333	79	83.3333	78	76.3333	76.6667	85	84.3333	83.6667
111	F	132.333	136	126.333	95	101.667	88.3333	88.6667	90	101	95.6667	118.333	131.667	88.6667	83.6667	86	90.6667	107.333	108.333	106	84	98.3333	110	107.333	118.667	105.333	90	89	91.6667	82.6667	80.6667	97.6667	113	104.667	95.3333	95.3333	92	95	87.6667
112	F	108	84.6667	79	75	79.3333	83.3333	87.6667	89	98	99.6667	96.3333	95.6667	102.667	99.3333	99.6667	102.667	101.333	100	97.3333
113	F	115.333	116.333	111	109.333	102.333	102.333	108	93	63	63	84.3333	89.6667	76.6667	88	88	113.667	108	103.333	103.333	92.3333	100.333	99.3333	98.3333	94	94	95	91	91	111.667	114.333	114.333	111	117.333	104.333	114.333	94.6667	89.6667	98	98	101.333	108.667	108.333
114	F	112.889	105.778	100.333	97.8889	94.6667	96	101.222	91.6667	74.6667	75.2222	88.3333	91.6667	85.3333	91.7778	91.8889	110	105.778	102.222	101.333	61.5556	66.8889	66.2222	65.5556	62.6667	62.6667	63.3333	60.6667	60.6667	74.4444	76.2222	76.2222	74	78.2222	69.5556	76.2222	63.1111	59.7778	65.3333	65.3333	67.5556	72.4444	72.2222	0	0	0	0	0	0
115	F	118.333	113.667	114	114	99.6667	104	107.333	102.667	102.333	108.667	101.333	118.667	111.667	129	87.3333	96.3333	81.6667	77	80	102.333	92.3333	110	101.667	94	88.3333	85.3333	89.3333	101.667	87.3333	78.6667	77.3333	89.3333	110	101.667	91.6667	94	92.3333	94	94.6667	97	107.333	100.667	103.667	106.333	103	106.667	101.333	97.6667
116	M	137	122.667	122.667	115	138	138	138	88.6667	88.6667	88.6667	65	65	65	116	116	116	101	101	98.3333	98.3333	98.3333	98.3333	91.3333	91.3333	91.3333	80.3333	80.3333	81.6667	81.6667	81.6667	72	72	72	72	69.6667	69.6667	69.6667	83.3333	83.3333	83.3333	86.3333	86.3333	86.3333	81.6667	81.6667	81.6667	95.3333	95.3333
117	M	130.778	119.667	119.778	114.667	125.222	126.667	127.778	93.3333	93.2222	95.3333	77.1111	82.8889	80.5556	120.333	106.444	109.444	94.5556	93	92.2222	99.6667	96.3333	102.222	94.7778	92.2222	90.3333	82	83.3333	88.3333	83.5556	80.6667	73.7778	77.7778	84.6667	81.8889	77
118	M	114	117.333	117.333	94.6667	101.333	106.333	103.667	86.6667	86.6667	86.6667	86.6667	86.6667	86.6667	86.6667	110.667	90	88	85	77.3333	76.6667	73.6667	74	76	79.6667	76.6667	66.3333	70.3333	87.3333	79	72	72.6667	95	89.6667	92	81	72.6667	87.3333	94	108.333	111.667	110.333	89.3333	87.3333	73.6667	73	79	80
119	M	107.333	107.333	107	105.667	80	95.3333	89.3333	79	95.3333	125.667	101.667	100	104.667	86	88	103.667	99	100	108.333	110.667	109.667	108.667	112.333	108	114.333	112.333	102.333	97.3333	98	100.667	104.667	100	99.3333	110.333	103.667	95.3333	91.3333	86.3333	93	106	110	103.333	111.667	108.333	102	90	91.6667	89.6667
120	F	109.556	110.667	110.444	102	87.1111	99	94.1111	81.5556	92.4444	112.667	96.6667	95.5556	98.6667	86.2222	95.5556	99.1111	95.3333	95	98	99.3333	97.6667	97.1111	100.222	98.5556	101.778	97	91.6667	94	91.6667	91.1111	94
121	F	107	107	104.667	103.667	108.667	94.6667	99.6667	94.6667	72.3333	96.3333	81.3333	71	69	69	85	73.6667	68	68	65.3333	84	89	78.3333	79	82.3333	86	98.3333	90	85.3333	110	108.667	95.3333	95.6667	102.667	102	97.6667	102.333	107.667	107.333	108	106.333
122	M	107.852	108.222	106.593	103.111	101.481	96.1111	97.8148	90.2963	79.037	101.778	86.4444	79.1852	78.8889	74.7407	88.5185	82.1481	77.1111	77	76.2222	89.1111	91.8889	84.5926	86.0741	87.7407	91.2593	97.8889	90.5556	88.2222	103.889	102.815	94.8889	63.7778	68.4444	68	65.1111
123	M	82.3333	66.6667	69.3333	59.6667	57	65.3333	67.6667	90	104.667	106.667	96.6667	99	100	92.3333	86.3333	85	87.6667	88.3333	84	88.6667	89.6667	91.3333	82.6667	83.6667	90.6667	101.667	94	81.3333	76.6667	78.6667	75.3333	71.3333	80.6667	77	79	79.6667	61.3333	63.6667	73.6667	78.6667	80.3333	76.6667	79.6667
124	M	104	108	81.3333	73	96.6667	83.3333	90.3333	81	84.6667	91	100.667	112.667	124	116.667	110.333	119.667	116	101.333	108.667	120.333	126.333	87	90	100.333	97.3333	91.3333	91.3333	88.3333	90.3333	90.3333	102.667	90	86	94.3333
125	M	96.7778	94.2222	77.3333	68.5556	83.4444	77.3333	82.7778	84	91.3333	96.2222	99.3333	108.111	116	108.556	102.333	108.111	106.556	97	100.444	109.778	114.111	88.4444	87.5556	94.7778	95.1111	94.7778	92.2222	86	85.7778	86.4444	93.5556	83.7778	84.2222	88.5556	26.3333	26.5556	20.4444	21.2222	24.5556	26.2222	26.7778	25.5556	26.5556	0	0	0	0
126	M	114	94.6667	89.6667	92.3333	80.6667	109	103	101.333	100.667	104	102	100	99	115.333	87	89	93.3333	91.6667	101.333	94.6667	105	108.333	111.333	84	100.333	101.667	98.3333	88.3333	95.6667
127	M	131.333	134	81.3333	82	74.6667	74	68.6667	74	71.3333	77.3333	99.3333	106	81	70.3333	72.6667	72	72.6667	74.3333	74	79.3333	72.6667	78	80.6667	87.6667	87.3333	97.3333	83	82	80.3333	83.3333	75	80	73.6667	94	95.6667	94	81.3333	75.3333	77.6667	92.3333	76.6667	73.3333
128	M	122.333	122.333	122.667	105	107.667	121	126.667	102	101.667	113	122.333	122.333	122.667	105	107.667	121	126.667	102	101.667	113	103
129	M	112	81.6667	90	76.6667	71.3333	83.3333	95	88.3333	86	84.3333	83.6667	79	76.3333	74.6667	77	77	87.3333	82.3333	81.3333	80.3333	81	90	90.3333	91.3333	90	91	91.6667	90.6667	89.3333	90	89.3333	92.6667	89.3333	89.3333	90	90.6667	91	90	90.3333	91.3333	104.333	106.333	93.6667	99.6667	101.333	105	95.3333	91.3333
130	F	87.3333	87.3333	87	89.3333	93.3333	88.3333	86	79.3333	76.3333	73	71.6667	74.6667	74.3333	74	75.6667	75.3333	74.6667	76	77.3333	78.6667	80.3333	79.3333	79.6667	90.6667	105	109.333	103.667	95	96.3333	92	89	94	94.3333	94.6667	97	88.6667	94.6667	96.6667	97	98.6667	98.6667
131	F	110	110	105.333	73	85.6667	72	81	99.6667	102.333	101.667	87.6667	81.6667	78	78.6667	95.6667	98	90.3333	104.667	84.3333	86.6667	100	99.6667	90.3333	83
132	F	94	108	87.6667	66.3333	71.6667	82.6667	79.6667	76	74.3333	90.6667	96.6667	93.3333	92.3333	105	100.333	87	85.3333	86.6667	84.3333	97.3333	92.6667	89.6667	89.6667	93.6667	99.3333	98	102.333	104.667	111.667	100.333	98	98.6667	97.3333	95	101	96.3333	92	88	94.3333	100	99	85.6667	82	90	92.6667	100	100.333	106.667
133	M	83.6667	87	78.3333	84.3333	101	99.6667	90.3333	106.667	78.3333	71	78.6667	77.6667	78.3333	79	81.6667	85	84	82.6667	84.6667	84.6667	87.3333	94.3333	77.6667	79.3333	79	88.6667	82	75	93.3333	81.3333	81	79.6667	79.3333	72.6667	80	72.3333	73	73	77.6667	86.3333	85.6667	89	92	109
134	M	111	111	111	108	109.667	109.667	100.667	100.667	105.667	98.3333	105	91.6667	83.3333	61.3333	72.6667	68	71.6667	74	68	70.6667	69.6667	87.3333	85	71.3333	72.6667	87	80.3333	82.6667	83.3333	80.3333	82.3333	90	90.3333	78.3333	72.3333	69	67.6667	68.6667	69.6667	69.3333	67	67	66.3333	79	77	86.3333	83	88
135	M	108	116.333	87	80.3333	76	75.3333	89.6667	82.3333	103.667	108.667	99	94.6667	87.6667	90.6667	100.333	85.3333	84.6667	80	71	71.6667	77.3333	76.6667	73	74.6667	78	81.6667	93.6667	81.6667	75.6667	72.3333	82.6667	73	67	70.3333	64	79	98	101	95.3333	78	84.6667	79	83	74	73.3333	77
136	F	71.6667	77.3333	67.3333	66.3333	75	80.3333	75	71.6667	72.3333	90.3333	78.6667	68.6667	74	65.3333	67.3333	71.6667	77.3333	78.3333	79.6667	81.3333	87.3333	82	83.3333	74	90	79.3333	85	83.3333	80.3333	111.333	95.3333	84.3333	94	94.3333	97	101	102.667	102.333	102.667	101.667	101	101.333
137	F	84.3333	80	72.6667	72.6667	76	66	81.6667	93.6667	102.333	100	91	91.3333	86	77.6667	77.6667	76.6667	74.3333	74.3333
138	M	118	116.333	87.6667	66.3333	102.667	113	108.333	110.333	108.333	104.667	103.667	97.6667	88	86.3333	86.6667	93	87.6667	98.3333	92	93	94.6667	96.3333	92.6667	95	96
139	M	86.3333	79.3333	74.3333	93.3333	98.3333	89.6667	93.3333	91	88.3333	88.6667	83.6667	86	84.6667	86	81	84.3333	86.3333	84	84.3333	87.6667	83	85.3333	86.6667	90.3333	90	82.3333	81.6667	102.667	101.667	94.3333	93	83	81.6667	88	92.3333	89.6667
140	M	116.667	116.667	128.333	115.333	120.667	120.667	104.333	104.333	82.6667	82.6667	84.3333	94	111.333	112	96.3333	89	97	88.6667	68	106.333	106.333	95.6667	66.3333	68.6667	68.6667	59.6667	55.3333	58	58	83.6667	83.6667
141	F	106.667	109.333	87	82.6667	103.667	110.667	108.333	105.333	95	93.3333	91.6667	90.6667	93.3333	95.6667	91	96.3333	103	103.333	98	93.6667	93.3333
142	F	92.6667	90.6667	92.3333	89	79.3333	78.3333	58.3333	89.6667	84	71.6667	71.6667	72	89.6667	97.6667	87	89.3333	92	95	95.6667	86.6667	81	72.3333	73	75.3333	71.6667	70.6667	64.3333	78.3333	79	68.3333	71.6667	81.6667	83	91	91.6667	86.3333	75.6667	68.3333	0	0
143	M	124.667	126	120.667	117	120.333	120	120.667	88.6667	86	91	79.6667	72.6667	86.3333	79.6667	70.3333	84.3333	81.3333	76.6667	94.6667	82.6667	90.3333	81	69.6667	72	85.3333	79.6667	73.3333	68	74.3333	68.6667	68	85.6667	88.6667	93.3333
144	F	93.3333	90.6667	92.3333	92.6667	94.6667	84.6667	88.6667	85.3333	80	75.6667	75.3333	77.3333	79	100.333	74.3333	76.6667	73.3333	93.3333	82.3333	71.6667	71.3333	64.6667	85.3333	80	76.6667	88.6667	86.6667	86	91.3333	82.3333	91.3333	87.3333	82.3333	88.3333	80.3333	75	82.6667	76.6667	76.3333	74.3333	71.6667	74.3333	76.3333	74.6667	69.3333	81.3333	83	77
145	F	126.667	117.667	90	95.6667	85	86.3333	73.6667	65.6667	75	94.3333	86	79	77	73.6667	83.6667	80	74	77.3333	98	90	81.6667	70	62.3333	61	63	68.3333	71.6667	79.3333
146	F	116.667	106.333	108	108.333	110.667	110	105	106	101	100.667	88.6667	83.3333	87.6667	105	101	97	94.6667	97.3333	92.6667	80	73.3333	77.3333	76	82	79	79.3333	83	82	79.3333	83	87.3333	71.6667	81.6667	85	83.6667	83.3333	85.3333	88	85.3333	86.3333	92.3333	93.6667	81.6667	81.3333	77.6667	71.3333	69	69
147	M	95.6667	81.6667	81.6667	81.6667	81.6667	81.6667	81.6667	81.6667	81.6667	81.6667	81.6667	81.6667	81.6667	97	90.3333	93.6667	88.3333	91.6667	109	102.333	102.333	94.3333	85.6667	85.6667	96.6667	99.3333	86	88.3333	86.3333	84.3333	83	88.3333	80.6667	84.6667	84.6667	80.6667	86.3333	87	88.3333	85	86.3333	83.3333	105	104.333	104.333	88	88	101
148	F	69	66	62	59	59	82.6667	81	88.6667	75	72.6667	70.6667	72.3333	79.6667	84.6667	86	77.6667	71.6667	71.3333	82	83	79.6667	76.6667	70	68.3333	70.6667	74.3333
149	F	77.8889	71.2222	68.5556	66.5556	66.5556	82.3333	81.2222	86.3333	77.2222	75.6667	74.3333	75.4444	80.3333	88.7778	87.4444	83	77.2222	78.1111	91	89.4444	87.2222	82.5556	75.2222	74.1111	79.3333
150	F	123	115	113.667	108.667	109	119.667	114.667	101	80.6667	70	69.6667	82.6667	79	75	98.3333	110	116.667	85	88.3333	96	73	74	74.6667	89	88	71	87.3333	81
151	M	62.6667	68.6667	72	68.6667	63.6667	88.6667	98	92.6667	90.6667	90	96.3333	86.6667	83	85.6667	85.3333	90.6667	88.3333	87.6667	82.6667	82.3333	82	81.3333	86.6667	87.6667	78.6667	73.3333	73	89.6667	94.3333	88.6667	85.3333	81.6667	75.6667	67.6667	68	74.6667	76.6667
152	M	68	72.3333	87.3333	85	79.6667	77	72.3333	66	59.6667	66.3333	89.6667	90.6667	89	76.3333	65	66.6667	65.6667	86.6667	79	74.3333	74.6667	73	79.3333	74.6667	72	69.3333	65.6667	66.6667	70.6667	78	79.3333	84	80.3333	74.6667	71.3333	68	65.3333	62.3333	80.6667	102.667	101.667	93.3333	89.6667	84	87.3333	83.6667	72.3333	85
153	M	86	80.3333	83	78.3333	71	97	94.6667	95.6667	84	73.6667	74	75.3333	73.6667	80.3333	91.3333	93.3333	82.3333	76	74	74.3333	88.3333	80	85.3333	74.3333	78.6667	77	79.6667	76	73.6667	78	80.6667	72.6667	74	81	88.6667	85.3333	84.3333	101	102	89.6667	76	95.6667	80.3333	81	92.3333	111.667	100.333	99.3333
154	F	114.333	109.667	105.333	108.333	86.6667	70.3333	65.6667	81.3333	71.6667	69	79.3333	86.3333	77	86.3333	81.6667	82.3333	79	82.3333	79	78.3333	81.6667	81.3333	81.6667	75.6667	76	80.3333	82.6667	77	78.6667	70.3333	63.6667	69	60.3333	64.3333	64	77.6667	73.3333	93.3333	93.3333	78.3333	74.3333	75	78.3333	78.6667	81.6667
155	F	118.333	118.333	125.333	122	108.667	115	111.667	101.333	120.667	102.667	91	85	81.3333	80.3333	83.3333	104.667	77.6667	73	60.6667	62	65.3333	72.6667	80.6667	69.6667	72	58.3333	60	73.6667	82.6667	76.6667	79.3333	76	67	62	65.3333	69	65	70.6667	66	72
156	F	108	115.333	102	86.6667	84	78	79.6667	89.6667	87.6667	91.3333	87	82	85	88	98	86	75	84.3333	96.3333	73	71.6667	75.6667	76	76	79.3333
157	F	83.3333	86.3333	67	65.6667	79	83.3333	100.667	117	115.333	114.667	105	102.667	91.6667	85.3333	85	87.6667	96.6667	80.6667	78.6667	98.3333	119.333	112	93.6667	88.6667	84	77	78	93.3333	97.3333	98.3333	98.6667
158	M	108	109.333	109	98.6667	83	86.6667	99.3333	89.3333	74	107.333	115.667	104	90	78.3333	79	77	78	99.6667	90	88.6667	85.6667	88.3333	79.6667	76.6667	77.3333	76	89	91.3333	103	124	105.667	109.333	105.667	103	104.333	100.667	95.6667	98	90.3333	89.3333	95	90	80.6667	78	99	111.667	108
159	M	105.667	109.667	86	78.6667	78	75.3333	75	66.6667	73.6667	89	97.3333	94.3333	75.6667	64.3333	75.3333	71.6667	80.6667	90.3333	87.6667	88.6667	87	83.3333	85	85.3333	85.3333	92	83.6667	88.3333	85.6667	84	82.3333	77	78.3333	76.6667	77.3333	77.6667	69	80.6667	82.3333	84.3333	85.3333	84.3333	84.6667	84	84.6667	77	82.3333	80
160	F	121.333	129.667	100	86.3333	106.333	86.6667	78	82.6667	77	76.3333	79.6667	89.3333	102	99.3333	88.3333	75.3333	98.3333	83.3333	71.6667	71.3333	68.6667	87	94.3333	95.3333	89.6667	97.3333	92	92	91	99.6667	99.6667	87.6667	77.6667	84.3333	99.6667	96	87	81.6667	77.6667	83	88	88	83	83	85.6667
161	M	107	108.667	104	112.667	106.333	108.667	108.667	108	101.333	105.333	99.3333	92.6667	92.3333	100.333	101.667	110.333	96.3333	95.6667	95	89	88.6667	82.3333	83.6667	91.3333	90	100.333	89.3333	86	84.3333	87	88.6667	91	95	87	96	94.6667	102.333	99.3333	98.3333	90	84	84	84	92	86.6667	88.6667
162	M	106.333	107.333	109	94	114.667	105.667	108	104.667	99.3333	94.6667	84.3333	93.6667	90.6667	99	97.6667	95	91.3333	85.3333	84	97.3333	105.667	91	88.3333	85	76.6667	99	99.3333	98	94.3333	100.333	79	79	84.3333	89	86.6667	88.6667	73.3333	79.3333	76	82	82.6667	87.3333	91.3333	96	93	97.3333
163	M	102.333	109	107	91	89.3333	94.6667	87.3333	91	95	109.667	109	102.667	104.333	104
164	M	121.333	115	121.333	140	95	88.6667	91.6667	87	108	97.6667	97.6667	81.6667	112	107.333	106.333	94.6667	111	102.333	104.333	99.3333	109.333	92.6667	89.6667	115.667	102	89.3333	90.3333	124.667	105	101.333	104.667	113	110.333	119.667	114	124.667	108	98	113.333	114.667
165	M	107.333	105	82	76.6667	93	109.667	108.333	97	99.6667	92.3333	92.6667	85	89.3333	94	109	111	102	96.3333	101	92.6667	101.333	90.3333	87.6667	105.333	102.667	94.6667	96	84.6667	80.3333	90.6667	113.667	107.667	108	92.3333	87.3333	81	98.3333	90.3333	96.3333	83.6667	78.3333	76	79	84.3333	88
166	M	100.333	105.667	110	79	73	75.3333	69.3333	76.6667	70.3333	72	73.3333	91	95.3333	78.3333	74.6667	74	87.6667	75	69.3333	86	88.6667	93.6667	87	89.6667	83.3333	87.3333	85.6667	81.6667	79	80.6667	83.6667	84.6667	75.6667	68.3333	87	96.3333	71	66.3333	88.3333	88.6667	94.6667	86.3333	82.3333	89.6667	85.3333	87.3333	96.3333
167	F	93.6667	93.6667	118.667	110.333	114	123.667	116.667	128	94	86.6667	87	87.3333	83.6667	97.3333	89.3333	91.6667	78.6667	110.333	97.6667	80.3333	76.3333	80.3333	75.6667	91	82.3333	92	75.6667	74.6667	80	86	77	70	67	77	76.3333	89	95	93	100.333	105.667	95.6667	105.667	99.3333	98.3333	87.3333	87.6667	90
168	M	107	110	79.3333	94	87	91	87.3333	94.6667	89	73.3333	75.3333	96	92.3333	89	90.3333	88.6667	88	103.333	98	87.6667	82.3333	78.6667	78.3333	78	77.6667	99	102	108.333	110	88.3333	91.6667	92	92.3333
169	M	102	100	98.6667	87.6667	101.333	88.3333	83.6667	89.6667	79.6667	78	87.3333	98	96.3333	84	82.6667	72.3333	79.6667	68.3333	75	83	82.3333	79	69	74	82.6667	81.6667	83.3333	90.6667	94	91.6667	86.6667	83.6667	75.6667	73.3333	83.6667	88.6667	79.3333	78.3333	71	68	72.3333	75.3333	78.6667
170	M	103.667	103.333	92.2222	89.7778	96.5556	89.2222	84.8889	91.3333	82.7778	76.4444	83.3333	97.3333	95	85.6667	85.2222	77.7778	82.4444	80	82.6667	84.5556	82.3333	78.8889	72.1111	75.3333	81	87.4444	89.5556	96.5556	99.3333	90.5556	88.3333	86.4444	81.2222	48.8889	55.7778	59.1111	52.8889	52.2222
171	F	126	126	122	120	124.667	113	100	100	90.3333	74.3333	74	75.3333	83	93.3333	86.3333	92.3333	91.6667	83	75	72.3333	86.3333	84.6667	79.6667	89.6667	87	78	77	82.3333	83.6667	66.3333	78	86	88.3333	86.6667	84
172	F	117.667	108.333	115.333	117.667	106	109.333	101.333	99.3333	89	91	74.3333	77	72.6667	69	69.6667	68.3333	72.6667	78	93.3333	94.6667	76.6667	78.6667	95	86.3333	81	85	87	83.6667	98.6667	99	98.6667	99	115.667	108	101.667	96	102.333	98.3333	110.667	105.667	78.6667	81	83.6667	93.6667	104	110.333	126.333	127.333
173	M	114.333	110.667	108	107.667	107	100	105.333	98.3333	104.667	79.3333	76	78.3333	83.6667	95.3333	117	99.6667	91.6667	83	81.6667	72.6667	73.6667	74.3333	64.6667	74	79	75.6667	74	80	93.6667	84	80	100.333	88.6667	92.6667	84	90.3333	90.6667	98.6667	94	91.6667	105.667	98.3333	86.6667	89.6667	94.3333	90.6667	91.6667	92
174	F	103.667	107.667	102	103.333	102	75.6667	77.3333	71.6667	94	102.667	91.6667	69.6667	67.6667	67.6667	71.3333	74.6667	74	69.3333	70	89
175	M	68.6667	94.3333	85	81	69	79	86.3333	75	74.3333	69.3333	67.6667	78.3333	82	86.3333	81	89.3333	90.3333	81.3333	74.3333	73	80.6667	75.6667	75.3333	71.3333	88.3333	91.6667	92	81.6667	72.6667	72.6667	73	75	83.6667	78.6667	65.6667	77.3333	84.6667	92.6667	95.3333	99	76.6667	67.3333	74.3333	76.6667	91.3333	94	87	84
176	F	88.3333	84.6667	87.3333	86.3333	84	85	79.3333	71.3333	71.3333	68	68.3333	66	70.6667	83.6667	75.6667	78	86	89.3333	92.3333	90.6667	96	87	86.6667	85.6667	91.6667	93.6667	94.6667	93.3333
177	F	110.667	115	85	95.3333	96.6667	81	94.6667	91	100.333	89.6667	89.6667	105.333	95.3333	91	95.6667	123.333	99.6667	111	108.667	105.667	95.3333	99.3333	91.6667	100.333	93.6667	91.6667	77.6667	79	79.6667	75.6667	72.3333	83.6667	83.3333	82	89	81.6667	65.6667	81.3333	118.667	82	80.3333	80.3333	82	85	114	94	96.6667	99.6667
178	M	93	93	93	102.667	94	107.333	97.6667	97.6667	91.6667	84.3333	102	84.6667	74.3333	72	80.3333	88.3333	85	92	100	108	92	84.6667	76.6667	73.6667	73.3333	74	80.3333	81	96.6667	73.6667	68	91	90.6667	94	93	86	80.3333	89.3333	94	97.3333	96.3333
179	M	109.333	109.667	102	92.6667	81.3333	77	70	68.6667	65.3333	75	71.3333	72	77.3333	71.6667	68	67.6667	75.6667	80.3333	83	73.3333	93.3333	95.6667	92	86.3333	78	71.6667	68	67.3333	66.6667	66.3333	95	108.333	106.667	103.667	103	98	105.667	98.6667	101	93.6667	93.6667	88	88	94.3333	89.6667	83.3333	86	117
180	F	104.333	104.333	105.667	87.6667	89.6667	81.3333	106.333	90	78.6667	132.667	99	113	126.333	111	112.667	112	101.667	100.667	96.3333	94.3333	94	94	90.6667	91.6667	91.6667	95	89	92	110.333	101.667	107.667	115.667	104	98.6667	79.3333	76	79	81	77.3333	76.6667	79	79.3333	79
181	F	104	104	101	111.667	105.667	122.333	104	116.333	85.3333	82	75.3333	77.6667	72	83	83.3333	102.667	111.667	98.3333	92.3333	94.6667	92	90.6667	86	82.3333	77	77.3333	71	74.6667	80	75.6667	99	92	87.3333	95	86	71.3333	72.6667	70	72.3333	87.6667	88	79.6667	87.6667	85.3333	87	89.3333	92.3333	80.3333
182	F	91	78	77.6667	73.6667	72.3333	72.3333	82.3333	85.3333	82.3333	79.3333	77	78	73.3333	80	77.6667	75	75	81	74	74.6667	79.3333	80.3333	86	83.3333	81.3333	82.3333	85.3333	85	95.3333
183	F	110	97	99.6667	96	86.6667	106.667	101.333	88.6667	76.3333	88.3333	91	93.6667	106.333	96	89	89.6667	81.3333	80.6667	84.3333	88.3333	93.6667	94.3333	91	95.3333	91	97.3333	91	86.6667	91	86.6667	83.3333	86.6667	89	84.3333	86.6667	84	89.3333	92	95.6667	92.3333	95	100
184	F	96.3333	86.6667	91	85.6667	82.3333	86.3333	74	74.3333	87.6667	84.6667	87.3333	85.3333	85.3333	88.3333	81.3333	80.6667	83.3333	81	81.6667	88	87.6667	87.3333	91.6667	90.6667	86	87	86.6667	83.3333	87.6667	92.3333	87.3333	88.3333	92.6667	94.3333	94.3333	92	91	91.3333	94	99	96.3333	100	110
185	M	91.3333	91.3333	87.3333	91	90.6667	88.3333	109	65	74.6667	74.6667	76.6667	112.333	89.6667	92.3333	89.3333	87.6667	84	86.6667	102.333	90	93	88	92.3333	67.3333	91.6667	74	74.6667	76.6667	76.3333	79	82.3333	81.6667	85.6667	76.3333	76.3333	73.6667	86	88.6667	94.6667	80.6667	75.6667	75.6667	79.3333	70.3333	66.6667	63.6667
186	F	98.3333	100.667	101.333	86.3333	75.6667	70	69.6667	80	105	107	101	86.6667	87.3333	91	78.6667	81.3333	76	77.6667	74.3333	81.6667	103.333	104	100.333	94.6667	93.6667	91.3333	102.667	100.667	97.6667	106.667
187	F	100.333	103.333	98	78.6667	77.3333	74.3333	74	89.6667	115.333	92.3333	77.3333	74	79.3333	83	83	77.6667	74	76	76.6667	76.6667	82.6667	80.3333	78	92.6667	92.6667	93	87
188	F	117	109.667	103	111	108.667	108.667	83.3333	101.333	88.6667	99.3333	99.3333	122.333	119	108	84.3333	76.3333	76	74.6667	73.6667	77.6667	77.6667	82	84	79	106.667	98.6667	88.3333	86.6667	84.6667	117.667	105.667	90	79	82.6667	78	78
189	M	112	112	108	108	108	89.3333	89	99.6667	77	84.3333	75.3333	66.6667	63.3333	75	90	81.6667	68	55.6667	74	72	92.6667	77.3333	77.3333	88.3333	89	89	93.6667	79.6667	101.333	95	84.3333	77.3333	73	71.6667	71	71.3333	71	73.6667	73.6667	77.3333	78.6667	79
190	F	97.3333	97.3333	89.6667	89.6667	69	69	68.6667	70.6667	65.6667	73.3333	73.3333	98	98	98	92	88.3333	85	74	74	78.3333	80.6667	79	81.3333	81.3333	93.6667	93.6667	99	92.6667	89	96.6667
191	M	90	92	92	79.3333	79.3333	79.3333	79.3333	79.3333	79.3333	79.3333	79.3333	79.3333	79.3333	79.3333	79.3333	79.3333	79.3333	79.3333	79.3333	79.3333	79.3333	79.3333	79.3333	79.3333	79.3333	79.3333	79.3333	79.3333	79.3333	79.3333	79.3333	79.3333	79.3333	79.3333	79.3333	79.3333	79.3333	79.3333	79.3333	79.3333	102.333	103.667	104	101.667	98
192	M	128.333	122	123	117.333	119	103.667	102.667	86	88.3333	93	87.3333	78.3333	76.6667	80.6667	88.3333	85.6667	86.3333	83.3333	80.6667	82.3333	73.3333	72	83.6667	93.6667	88.3333	78.3333	69	62.6667	66.6667	82.3333	71.6667	71	76.3333	69.6667	81	75.6667	70.6667	79.3333	87.6667	80	73	73.3333	73	69	65	66	87.6667	71.6667
193	F	137	134.333	118.333	78.3333	75	70.6667	69	71.3333	75.6667	82.3333	72.3333	74	71.3333	81	76	83.6667	90	90.3333	102	98.6667	114.667	94.6667	77	76.6667	86.6667	100	100	101.333	95	92	91.3333	84.6667	91	103.333	97.3333	106.333	115.667	87	86.3333	84.3333	93	113	117	120.333	105	114	107.667	115.667
194	F	102.667	102.667	91.3333	91.6667	101.667	95.6667	98.6667	90.6667	88.6667	83.6667	91.6667	91.6667	68	75.6667	84
195	F	114	114	116.667	113.667	85.6667	102	76.3333	66	74.6667	73	70.6667	83	96.3333	104	92	78.3333	92.3333	79	75.3333	61	70	71	70.6667	69.6667	69.3333	63.6667	65	71.3333	86.3333	67	63.3333	61	59	60.3333
196	M	122.333	105.667	98.3333	112.667	106	94	88.6667	82.3333	89.6667	112	107	94.6667	87.3333	83.3333	90.6667	85.6667	75.3333	78	86.3333	84.3333	85	85	74.3333	71	91.6667	96	86	84	85.3333	77	77.3333	87.6667	88	89.6667	91.6667	73.3333
197	F	108	108.667	114.333	114.667	81.3333	79.6667	80	77.6667	73	96.3333	91	81	72	66.6667	68.3333	58.3333	76.6667	81.3333	79	94	99.3333
198	M	104.667	106.333	107.333	107.333	105.333	102.667	81.6667	85.6667	79.3333	77	77	75.6667	75	80.3333	83	72.6667	71	79	76	75.3333	74.3333	76.3333	74.3333	70	65.6667	70.3333	72.3333	66	75	81	96.6667
199	F	93.6667	92.6667	90	94.3333	96.3333	89.6667	91	87.6667	87	93.6667	91	88.3333	62.3333	69	73.3333	75.6667	69.3333	70	74.6667	86	76	87	86.6667	82	70	63.6667	63.6667	59	62.6667	62	63.3333	60.3333	78.6667	66.6667	64	70.3333	78.6667	71.6667	76	73.6667	81.6667	79	74.6667	76	88.3333	90.6667	90.6667	104.333
200	F	110	92.3333	92.3333	92.3333	84.3333	66.3333	77.3333	62.6667	66.6667	75	103.333	93.6667	71.3333	81	77.3333	69.6667	65.6667	70.3333	78.3333	82	79	84	83.3333	74	67.6667	66.3333	64	73.3333	77.6667	74.3333	86.6667	69.6667	72.6667	81.3333	84.3333	82.3333	97.6667	83.3333	72	70.6667	105.333	101	87	101	98.6667	89	76	73
201	F	124.667	129.667	129	123.333	117	129.333	121.667	110.333	92	90	74.3333	94	82.6667	87.6667	106	109.667	100.667	104	118.333	116.333	106	123.667	126.667	103.333	105.333
202	M	108	72.3333	75.3333	69.3333	64.3333	65	76	96.6667	95	116	109.333	95.3333	82	75	76.3333	79.3333	75.6667	77	71.6667	71.3333	70.6667	69.3333	73.6667	70.6667	68.3333	73.6667	76	81.6667	84	81.3333	88	89.3333	87.6667	86.6667	79.6667	83	81.3333	81.3333	83.3333	79	96	88.6667	88.3333	84.6667	79.3333	91.3333	84.3333	84
203	F	87.3333	87	87	89.3333	86.6667	69.6667	73.6667	81.3333	91.3333	88.6667	79	78.6667	82.3333	79.3333	79	83.6667	87.6667	79.3333	79.6667	79.3333	85.6667	100	100.667
204	M	95	95	87	90	90.3333	73	86.3333	88.3333	84.3333	85	83.6667	84.3333	95.3333	90.6667	90.3333	89	90	91.6667	94.6667	91	87.6667	86.6667	87.3333	88.6667	93	95.6667	94	91.6667	95.3333	92.6667	90.3333	96	97	93.3333	99.6667	90	91	93.3333	95.6667	86.3333	84	86	91.3333	97.3333	96.6667	99	99	102.667
205	F	102.333	102.333	110	101	94.6667	102.333	82	83	75.3333	92.6667	77	82	76.6667	78	70.6667	73.6667	74.6667	70.3333	81.3333	86.3333	83.6667	86.3333	90.3333	87	88	96.6667	86	87.6667	92	81	73.3333
206	M	126	107	133.667	111	91	94.3333	68.3333	64.3333	79	89.6667	93.3333	86	91	104	103	102	91.6667	93	84	87	90.6667	83.6667	90.3333	98.6667	86.6667	83.6667	82	83.3333
207	F	97.3333	93.6667	91	83.6667	93	74	82.3333	80	78	96	90	81	77	76	78.6667	64.3333	62	70	78.6667	77.6667	67	71.3333	77	83.3333
208	M	123.333	116.333	105	111	80.6667	82	86	75	73.6667	80.3333	94.3333	108.667	103	101	103.667	96.6667	96.3333	93.3333	90.6667	86.3333	84	84	86.3333	91	99	98.3333	92	86	111	89.6667	85.6667	79.6667	70.3333	77
209	F	87.3333	79	76.3333	74.3333	79.6667	80.3333	75.6667	75.3333	90.3333	85.6667	76.6667	67	68.3333	67.3333	74.6667	76.6667	83.6667	82.3333	71.3333	74.6667	78.6667	87.6667	88.6667	76	71.6667	74	74.6667	77.3333	69.6667	82	83.3333	85.3333	92.3333	94.3333	94.6667	85.3333	84.3333	71.6667	72.3333	71	72	80.6667	74	81.6667	84	85.6667	90	96
210	F	113	115	107	89	99	89	91.6667	88	76.3333	94	110	103.333	103.333	104.667	95.3333	92.3333	85.6667	89	86.3333	98.3333	90	90	95	90	96.6667	87.3333	92.6667	108.333	118.333	116	115.333	115	120	117
211	M	101	98	98	98	101	84.3333	82.6667	100.667	116.333	89.6667	105.333	98	89.6667	82	83	80	82	79	76.3333	75.3333	76.3333	75.6667	76.3333	75.3333	72.6667	78	84.3333	78.6667	75.3333	75.3333	75.6667	66.3333	75.3333	78.6667	76.3333	75	78.6667	74.3333
212	M	93	97.6667	92	72	71.6667	74.6667	63.3333	64.6667	74.6667	75	86.3333	85	83.3333	71.6667	68.6667	65.6667	84	78.6667	78.6667	81.6667	92.6667	85.3333	72.6667	79.6667	89.3333	81.6667	75	74.3333	74.3333	74.6667	74.3333	78.6667	91	78.6667	74	77.3333	74.6667	84	76	74	75	73	74.3333	75.6667	81.6667	91.3333	103.667	89.6667
213	F	137.667	135.333	136.333	130	126	121.333	127	126.333	127	129.667	126	118	129.667	75.6667	70	69.3333	70.6667	74.6667	75	77.3333	75.6667	69	83	87	87	83	72	80.3333	81	82	80.3333	75.3333	73.6667	71.3333	76	84.3333	88	86.6667	88.6667	86.6667	76	75.6667	72	72.3333	72.6667	72.6667	71.3333	76
214	M	123.333	123.333	118.667	116.333	112.333	107.667	113.333	113.333	113.333	102.667	116.333	126	127.667	138.667	120	113.333	107.667	107.667	111.667	124.667	113.667	113.333	112	122	119.667	114.667	99	91	92.3333	85.3333	99	96.6667	98.3333	93.6667	94	100.667	98.6667	95	89	104.333	98	97.3333	94.6667	100.667	97.3333	96	97.3333	103.333
215	M	100.333	91.6667	91.6667	102	94.6667	94.3333	80.3333	64	93	78.6667	72.3333	65.6667	65.6667	74.3333	69.6667	71.3333	72	70	60.3333	76	72.3333	75	76.3333	89.3333	90.6667	78	77.6667	74.3333	69.6667	74.3333	92.6667	71	65.3333	69.6667	67	64.3333	90.3333	86	106.667	96.3333	74	85.3333	59.6667	72	74.6667	81	94.3333	80
216	F	101.667	101.667	109.333	107	71.3333	74	71	85.6667	72.3333	68.3333	78.6667	90.3333	96.3333	116	77.3333	78.3333	76.3333	78.3333	82.3333	85.6667	91	87	83.3333
217	F	113	114.333	103	101.667	89.3333	84	75	71.6667	73.3333	92	100	90	99.3333	85	73	70.6667	75.6667	73.6667	74	89	92.3333	75.3333	71.3333	88	77.6667	73.3333	91.6667	97	88.6667	91.6667	81
218	F	86.6667	86.6667	88.3333	84.6667	79.3333	99	101	88.6667	88.6667	88.6667	92.6667	86.6667	78.6667	78.6667	77	75.6667	78	78.6667	76.3333	81.6667	78.6667	94.3333	91.6667	91.6667	90.3333	88.6667	95.3333	83	94.3333	90	91.6667	90	92	105	107.667	98	99.3333	99	116
219	F	121.333	122.333	117.667	112.667	117.333	106	100.333	76	80.3333	80	102.667	84.6667	109.667	115	100	110.333	97.6667	75.3333	84.6667	87.6667	91.6667	94.3333	92	91.6667	90.3333	91.3333	95.3333	100	99	94.3333	107.667	76
220	F	96.3333	96.6667	92.3333	89	82.6667	92	93.3333	90.3333	96.6667	101.333	98.6667	103	99	92	91.6667	99.3333	91.3333	98	89.6667	90.6667	105	92.6667	88.3333	84.6667	92.3333	101.667	89	87.6667	90.6667	86.6667	84.3333	86.6667
221	F	100	102.333	89.6667	84.6667	82.6667	97.3333	102.667	103.333	106	104.333	106.667	104.333	101	97.3333	98.3333	101	100	121.333
222	M	105.333	98.6667	104.333	98	99	76	78	71	61.6667	77.3333	72	74.6667	76.3333	113	113.333	107	98.6667	94.3333	104.667	97.6667	90.6667	86.3333	91.6667	92.3333	92	97	93.6667	91.6667	92	91.3333	84	92	88.6667	81	82	90	106.333	99.3333	93.6667	90	93.3333	83.3333	85.3333	82	79.6667	81.3333	71.3333	76
223	F	104.333	104.333	95.6667	99.3333	93.3333	87	76.6667	99	96.3333	90.3333	83.6667	82	84	73.3333	71	88.6667	91.6667	72.6667	74.6667	74.3333	71	74	66	61.6667	62	63.3333	63.6667	68	68.3333	66.3333	64.3333	65.6667	66.6667	66.6667	71.6667	69.3333	68	69	71.3333	68.3333	66.6667	64	64	66.6667	65.6667	65.6667	71.6667	72.6667
224	M	88.3333	88.3333	93.3333	93	74	70.3333	74.6667	72.6667	67.6667	87	108.333	100.333	101.667	93.3333	82.3333	72.3333	80.3333	81	82.6667	85	84.3333	82.6667	77.6667	85.3333	75.6667	79	96.6667	86.6667	86.3333	85.3333	66	75.3333	81.6667	112.667	111.333	119.667
225	M	116.333	111.333	76.3333	82	77.3333	89.3333	90.6667	72	73.6667	93.6667	97.6667	85.3333	77.3333	90	87	94.3333	97.3333	93.6667	79.3333	76.3333	76.6667
226	M	105	104	105.333	77.3333	82	83	79.6667	78.3333	87.3333	81.6667	82.3333	77	74.6667	89.3333	94.6667	105	111	110	112.667	121	98	99.3333	104.333	97	94	117	111.333	107.333	110	101.333	97.3333	105.667	110.667	102.667	93.6667	88.3333	91.3333	89.6667	104.333	115.333	104.667	105.333	96	93	89	96.6667	113	106
227	F	87.6667	87.6667	82.6667	86.6667	81.3333	87.3333	82.3333	75.3333	77.6667	80.3333	81.3333	82	86.3333	77.6667	94	79.3333	90.6667	85.3333	75.6667	72.3333	89.3333	88	91.6667	88	98.3333	98.6667
228	M	100.333	96.6667	95	96.6667	99.3333	89	109.333	85	88	76	70	72.6667	86	85	65	73	83.3333	71.6667	69	64.3333	73.6667	82	74.3333	82.3333	87.6667	92.6667	103	78	70	68.6667	66	65.6667	83.3333	83.6667
229	F	93	90.6667	88.3333	93.3333	81.6667	61	68.3333	77.3333	82	98	100.667	90.6667	81	76.3333	69.6667	70.6667	79.3333	78.6667	74.6667	76.6667	95	77.3333	64.6667	69	69.3333	72.3333	73.6667	74	80
230	F	89.6667	89.6667	79.6667	79.6667	92	70.3333	63	65.6667	70.6667	74.6667	72.6667	74.6667	76	74.6667	70.6667	61.3333	64.6667	61.6667	65	66.3333
231	F	102.333	103	103	102.333	83.3333	75	72	59	68.6667	60.6667	57.3333	58	59	94	81	72.6667	64	65.6667	64.3333	61	65.6667	65.3333	81.3333	73	64	70.6667	75.6667	88.6667	79.6667	83.3333	70.3333	72	90.3333	74.3333	71.3333	68	65.3333
232	F	102.333	103	116	116	96.3333	114.333	80.6667	84	81	79.3333	85	83.3333	87	83.6667	88.3333	76	74	85.6667	90.6667	90.6667	94	93.6667	91.6667	82.3333	87.3333	88.6667	85	77.6667	72.6667	74.6667	79.3333	87.3333	89.3333	88.6667	92	92.3333	77	74.3333	71.6667	75.3333	99.6667	91.3333	80	76	82	87.6667	90	94.6667
233	F	102.333	103	114.333	109	103.667	103.667	92	92	71.3333	71.6667	85.3333	94.6667	100.333	103.333	97.3333	87.6667	101.667	98.6667	85	98.3333	104	102.333	103.333	98	99.6667	103.333	109.333	93	92.6667	94.3333	91	92.6667
234	F	102.333	103	115.667	115.667	113	101	92.6667	87	92.6667	110.667	124	123.667	117.667	111	106.333	104.667	108.333	115.333	122.667	128	114.667	118.667	119.667	112.333	115.333	126	115.667	106.333	112.667	111	112	111	105.667	113.667	105	114	117.333
235	F	85.3333	84.3333	65.3333	71	63.6667	89.6667	95.6667	89.3333	93.3333	96.6667	93.6667	85.6667	80.6667
236	M	106.333	89	93	102.333	101.333	107	102	89.3333	85.6667	85	76.3333	72.3333	64	74.6667	64.3333	69.6667	80.3333	79.6667	81	81.3333	75	76	71.6667	72	64	68.6667	78.3333	87.6667	80.6667	85.3333	88	84	94	84	75	71.3333	64	62.3333	59	53	93.6667	76	76.3333	71.3333	64	76.6667	76.3333
237	F	91.6667	95.3333	91	70	78	65.3333	66.3333	72	90	105.667	94.3333	87	88.6667	83	83.3333	85	84.6667	81.6667	85.3333	84.6667	82	79.6667	78	75.6667	76	73.6667	80.6667	84	78.6667	71.3333	75.6667
238	F	75.3333	72.6667	68	62.6667	88.6667	95.3333	92.6667	87.6667	86	88	87.6667	89	82.3333	76	84	83.6667	79	84	74.6667	66.6667	76.3333	81	75.3333	83.6667	86	74	67.6667	65.6667	66.6667	66	61.6667	76.6667	79	80	85.6667	76	78.3333	82	81.6667	67.3333	69.6667	84.6667	82.6667	86	89.6667	91.3333	79.6667
239	F	85	82	74.6667	72.3333	75.3333	102.333	112.667	114.667	116	104	100.667	102.333	99.6667	93.3333	99.6667	96	97	100.333	115.667	98	85.3333	93.6667	95.6667	90.6667	90.6667	96.3333	98	90	90	86	84.3333	84.3333	92.6667	93.3333	88.3333	88	80.6667	85.3333	77.6667	73.6667	75	71	68.3333	69.3333	69.6667	73.3333	93.3333	86.3333
240	M	95.3333	95.6667	98.3333	73	77.6667	61.3333	67.6667	70	92.6667	99	88.3333	87.3333	82	73.6667	79	85	85.6667	87	95.3333	93.6667	78	77	78	85	86	96	91.6667	87	86	99.3333	87	81.6667	93	86.6667	80.6667	79.3333	75	84.3333	98	99	78	88.6667	79.6667	72.3333	76.3333	95.6667	89.6667	76.3333
241	F	94.6667	89.3333	87	88.6667	87.6667	66.6667	88	88	67.3333	68	73.6667	80.3333	86	78	78.3333	84.3333	80.3333	82	73.3333	64.6667	72.6667	75	73.3333	74	69.6667	64.6667	52	55	62.3333	79.3333	72.6667	63	69.3333	55.6667	53.3333	52.3333	52.6667	54.3333	49.6667	72.6667	66	64	60	54.6667	53	63	70.3333	52.3333
242	M	110.667	111.333	100.333	99.6667	96.6667	98	100.667	99.3333	72.6667	65	77.6667	103.667	101.333	99.6667	101	82.6667	83	76	84.3333	82.3333	82.3333	83.6667	98.3333	96.3333	87.3333	86.3333	81.6667	84.3333	78	68	65.3333	66	80.3333	89	107	96.6667	72
243	F	70	70	102	86.3333	100	86.6667	77.3333	76.6667	101	95.3333	100.333	92.3333	85.6667	84.6667	76.3333	90.3333
244	F	99.6667	101.333	99	78	73	76.3333	87.6667	86	79.3333	94.3333	94	78	80.3333	76.3333	85.3333	84	88	90.3333	82	87.6667	90.6667	90	91.3333	90	84.6667	92.6667	97.3333	101.333	91.3333	85	79.3333	76.6667	75.3333	71
245	F	95	97.6667	91	90.6667	89.3333	89	79.3333	84	90	108	118.667	114	110	105.333	109.667	108	106	105.667	103	102.333	105.333	94.3333	106	101	104
246	M	88.3333	88.3333	92.3333	88.3333	84.6667	86	82.3333	79.3333	66.3333	76.6667	77	76.6667	75.3333	75.3333	71.6667	88.3333	84.3333	90.6667	98.3333	98.6667	78	82.3333	82	76.6667	73	79	80.6667	82.3333	80.3333	76.3333	75	71.6667	83	87.6667	89	94.3333	98.3333	95	83	75.3333	78.6667
247	M	116.667	116.667	113.333	113.333	113.333	109.333	109.333	109.333	97	73.3333	92.3333	78.3333	77.6667	79	88.6667	82.3333	84.6667	79.6667	77.3333	77.3333	81.3333	96.3333	94.3333	85.3333	75.3333	87.6667	82.3333	85.3333	87	89.3333	86.6667	104.667	106.333	102.667	100.667	101.333	103	107.667	109	108	107	118.667	117	116.333	109	100.667	98	96.6667
248	M	87.3333	88	89.6667	89.6667	86.3333	86.3333	83.3333	78.3333	66.3333	66.6667	66.3333	81.6667	79.3333	78.3333	72.6667	68	69.6667	68.6667	75.6667	73	67.3333	67.6667	70	69.6667	76.6667	67	63	66	75.6667	77.6667	75.6667	89.6667	87	90.6667	68.6667	69.3333	67.6667	77.3333	72.3333
249	F	110.333	120.333	113.333	113.333	124.667	112	98.6667	91.6667	79.6667	79	80	83.6667	66.3333	68.6667	74.3333	102.333	88.3333	79.3333	83	110	106	96.6667	98	96.6667	95.6667	115	93	99.3333	91.6667	81	94.6667	108.333	72	88	67.3333	66.3333	78	94.3333	94	88	56.3333	87	109	101.667	94.6667	105.333	102.667	85.3333
250	F	100	100	99	82	84	78	91.3333	80	80.3333	77.6667	97	84.6667	80.3333	75.6667	75.3333	74.6667	73.6667	74.3333	75	76.6667	88.6667	79.3333	79.3333	89.3333	97.3333	91	86	83	74	69.3333	71.3333	76	76.6667	76.3333
251	F	92.3333	108	105	93.3333	85.6667	82	90	102.333	95.3333	82.6667	78	91.3333	102.667	101.333	79.6667	74.6667	74	71	77.3333	77	79.3333	96	85	73
252	F	105	105	91.6667	80.3333	91.3333	71.3333	74.6667	74	74.6667	74.3333	72.3333	75.6667	99.3333	87	76.6667	78.3333	74	82.3333	83.6667	77.6667	75	79	76.3333	75.6667	75	73.3333	70.3333	69.6667	75	77.3333	81.6667	79.3333	80.3333	83	81.3333	85.6667	77.3333	65.3333	70	77.6667	80	79	82	79.6667	79.6667
253	F	108.667	111.667	108	102	91.3333	102.333	107.333	101.667	109	95.6667	86	78.6667	76.3333	105	100	98.3333	92.6667	87.3333	91.3333	86	84.3333	83.3333	108.667	91	92.3333	87	93	102	96.3333	96	95	96	104.667	98.3333	98	104.333	109	114.667	107	102.667	98.3333	119.667	110	106	100.333	94	91	93.3333
254	M	103.667	108.667	71	90.6667	66.6667	73.3333	74.6667	67.6667	67.6667	80.6667	79.6667	77.3333	92.3333	85.3333	77.3333	93.3333	88.6667	94.3333	90.3333	85.3333	96	95.3333	82.6667	87.3333	83.6667	85.6667	90.6667	93.3333	97.3333	99.6667	80	73.3333	72.6667	83.3333	89.6667	69.3333	67	70.3333	67.6667	72.3333	73.3333	79.6667	89	93.6667	89.6667
255	M	100	100.667	95.6667	94	90.3333	91	92.6667	101.667	90.6667	96.3333	96.3333	89.3333	83.6667	66	76.3333	74.6667	96	94.6667	75.6667	82	96	77.3333	61.6667	69.6667	64	57.6667	58.3333	53.3333	53.3333	60.6667	61.3333	57.3333	66	52.6667	56.3333	56	54.6667	52.6667	63.3333	56.3333	53.6667	59.6667	56.6667	62	78.6667	81.3333	73.3333	72.6667
256	F	98	98	77.3333	95.6667	77	64.6667	77	82.6667	87.3333	88.3333	81.6667	84.3333	82	82.6667	87.3333	88.6667	95	89.3333	82.6667	88	83	85.3333	89	84.3333	93	86.6667	88	89.3333	96	85.6667	86.6667	85.6667	86	83.6667	81.6667	84.3333	72	74	69	74.3333	82.3333	78.3333	82.6667	81	75	74.3333	73.6667	74.3333
257	M	111.667	114.667	110	111.333	114.333	104.333	95.6667	93.3333	103.333	119.667	102.667	95.6667	91.3333	86.6667	86	85	87.3333	91.6667	96.3333	94.6667	98.6667	98.3333	100.333	100.667	102.667	100.333	100.667	99.6667	97	101.333	98.3333	98	97	100.333	100.667	104	104.667	103.333	103.667	106.667
258	M	111	97.3333	87.6667	68.3333	63.6667	66	62.3333	68.6667	59.3333	58.3333	73.3333	86	84.6667	80.3333	78	77.3333	84.3333	84	83.3333	82.3333	80.3333	80.3333	78.3333	78.3333	82	87	85	87.3333	76.3333	78	81	81	83.3333	94.3333	95	89.3333	85.6667	82	78	80	79	75.6667	78.3333	77.6667	80	88.3333	79.3333	77.3333
259	M	86.3333	110.667	90.6667	97	119.333	116	111	99.3333	94.3333	90.3333	85	95.3333	89	77.6667	83.6667	86.6667	88.6667	92	96	92	104	113.333	109	102	97.6667	103.667	87.6667	89	81	90.6667	89.6667	110.667	96.3333	92.6667	87.6667	85	89.3333	98	87.3333	98	106.333	100.333	101.333
260	F	98	101.667	81	84.3333	54.3333	51.3333	55	48.3333	50.6667	84.3333	76	84.3333	76.6667	71.3333	70.3333	69	59.6667	56.3333	58.3333	54.6667	62.3333	65.6667	74	70.6667	56.6667	58.6667	0
261	M	117.333	110.667	105.333	90	80	66.6667	71	78.3333	67.6667	86.6667	73.3333	83.3333	79.6667	83.3333	80	81	81.3333	73.6667	86.3333	86	83.3333	80	80.6667	78.6667	80.6667	76.3333	69	88.3333	81	87.6667	93	72.6667	85.3333	96.3333	95	90	83.3333	90.6667	98	87	73.6667	73	84	75.3333	71.6667	74.6667	78.6667	73.6667
262	M	108.667	106.667	97.3333	96	76	88	78	69.6667	75.6667	74	73	76	66	74	68.6667	75.3333	77	76.3333	79	85	76.6667	78.6667	81.3333	87.6667	77.6667	88.3333	75	70.3333	73.3333	76.6667	79	80.3333	78.6667	87	90.3333	89.6667	90.6667	76.6667	78.3333	86	74.3333	82.6667	89.6667	94.3333	93.6667	93.6667	92.3333	90.3333
263	M	102.333	101.667	96	79.6667	92	78	73	68.3333	70.3333	77.6667	91.3333	101.667	86.6667	81.6667	75	86	84	86.6667	86.3333	78.6667	78.6667	80	79	78	74.6667	75.6667	70	78	76	78.3333	72	73	75	73	73.3333	81.3333	71.3333	68	67.6667	69.3333	67	70.3333	77.3333	71	76.3333	68.6667	65.6667	72.3333
264	M	111.667	112	93	90.6667	72.3333	68.3333	64.6667	63.6667	63	62.6667	62.3333	62	68	71	78	79.3333	69	62.6667	64.3333	70.6667	65.6667	80	71	69.6667	69	67.6667	64	66.6667	65.6667	64.6667	66.3333	63.3333	66.3333	68.3333	67.3333	61.6667	66.3333	66	66	66	65	64	65.3333	62	66.3333	65	72.6667	77
265	M	76.6667	70.3333	64.6667	70	71.3333	67	62.6667	62.3333	93	94.3333	89	88.3333	76.3333	75.6667	71.3333	69	70.3333	71.6667	69.3333	68.3333	71	69.3333	69	71.6667	76.6667	94	91.6667	84	81	77.6667
266	F	98	101.667	99	93.3333	59.6667	66.3333	89	79.3333	79.3333	88.3333	91.6667	65	64	70	72	74	75.6667	82	86.3333	86	86.3333	101	84.6667	73.3333	76	64.3333	68.6667	80.3333	71.6667	77.3333	73.3333	69.3333	57.6667	67	75	67	69.6667	65.6667	73	68	63.3333	76	77.3333	79.6667	68.6667	64	64	64.6667
267	M	94.6667	90.3333	81.6667	79.6667	80.3333	71.3333	64.3333	90.3333	91.3333	92.6667	93.6667	92.6667	84	98.6667	94	85.3333	80	75.3333	74.3333	75.3333	76	84	84.6667	85.3333	86.3333	80.6667	77.3333	96	87.3333	76	87	85.6667	80.3333	83.3333	85	83.6667	85	82.3333	76	83.6667	86.6667	88	84.6667	79.3333	84	84	87	77.6667
268	F	93.3333	77	84	91	84	74.3333	68.3333	66	83.3333	77.3333	84	86.6667	90.6667	96.6667	70.6667	72.3333	67	65.3333	79.3333	84.6667	83.3333	86.6667	81.6667	81.6667	74.6667	81	79	80.6667	78	76.6667	78.6667	77.3333	77	78	78.3333	77.6667	77.3333	72	79	72.3333	77.3333	73	68.3333	68	71	75.6667	69	70.6667
269	M	109	107	108.667	105	107.333	105	83	75	64.6667	61	62.3333	84.6667	79.3333	74.3333	86	88	80.6667	77.3333	74.6667	89	72	74.3333	84	93.3333	100.333	85	78.3333	76.3333	80.3333	87	91.3333	92.3333	97	86.6667	77	76	78.6667	69	67.3333	81.6667	74.3333	70.3333	71	72	65.3333	65	69	101.667
270	F	123.667	125	125.667	80.6667	95.6667	89.6667	116.333	122.333	107.667	104.333	103.333	98.6667	98.6667	114.667	114.667	105	106.333	104.333	107.333	108.333	108.333	118	118	106.667
271	M	101	103.333	103.667	86	100.333	94	88.3333	87.6667	77.3333	81.3333	76.6667	74	72.6667	73.6667	77.6667	77.3333	80.3333	77.6667	76.3333	75	74	68	68.3333	81	76.3333	70.3333	67	81	85.3333	77	71.3333	73	81.3333	79.3333	83.3333	68.3333	63.3333	74	87.3333	90.3333	94.3333	98.6667
272	F	90	91	90.6667	93	85.6667	96.3333	81.3333	100.667	76	76.6667	77	90	88.6667	84.3333	83	90.6667	72	62	75.3333	79.3333	78.3333	76	73.3333	89.6667	93	75	69	68.6667	69.6667	69.3333	72.6667	77.3333	83.3333	81.3333	80	71	79.6667	76	76	80.6667	81	71.3333	81.3333	77	75.3333	80.6667	86	81.6667
273	M	92.6667	89	94.6667	88.3333	93.6667	77	66.6667	70	74.6667	73	69.6667	63.6667	68	99.3333	104.667	102.333	96	90.6667	88	89.6667	88	92.3333	93	86.6667	86.3333	88.3333	91	99.3333	90.3333	84.6667	84.3333	81	93	91	88.3333	89.6667	92	91.3333	98	91	92
274	M	101.333	97.3333	102.333	98.6667	75	65.3333	70.3333	73.3333	91.6667	74.6667	72	101	83.6667	79.6667	79	76	72	75.6667	72	64.3333	71	74	69	71.3333	76	81	85.3333	85.6667	81.3333	88.3333	90	92	89.3333	102
275	F	103.333	106.333	100.333	81.3333	72	71.6667	74.6667	70	77.3333	69.6667	80.3333	74.3333	73	98.6667	101.333	88	81.6667	85.6667	78	98.6667	87.3333	80	92	89	91.6667	93	102.667	93	93.6667	94	98.6667	102	108.333	92.6667	88.6667	97.6667	102	98
276	F	93	88.3333	91	92.6667	85	80.6667	78.6667	118.667	97.3333	107.333	100.667	109	98.3333	96.6667	88.3333	89	86.6667	86	88.3333	91.6667
277	F	118	119	118.667	118.333	121.333	105.333	103.667	85.6667	76	70.6667	109	106.333	90	74	69.6667	81.6667	88.3333	96.3333	99	89	85.6667	84	94.6667	91	89.3333	105.667	92.3333	87.6667	92	89.6667	91.6667	82.3333	82	97	85.6667	95	92.3333	87.3333	85	81.6667	77.3333	85.3333	81	76.6667	74	73	69.6667	70.6667
278	F	113	108.333	105	104.333	105	107.667	111	103.333	92.3333	70	72.3333	65.6667	73	103.333	107.333	108.333	103.667	105.333	103.333	88	90	106.667	90	87.3333	89.3333	104.667	102.333	92.3333	87	84.6667	79	82	80	79.6667	81	87.3333	72.6667	72.6667	72	101	112.333	106	85.3333	80.3333	82.3333	81.3333	77.6667	78
279	M	107.333	98	97.6667	103	98	98.3333	96.3333	70	78.6667	102.667	97.6667	87	87.3333	84	79	83	91.6667	89.3333	84	83.3333	84.6667	85.3333	83.6667	87.3333	83.3333	86.6667	96	87.3333	82	82.3333	95.6667	91.6667	94.6667	92.6667	80.3333	76.3333	79.6667	97.6667	93.6667	93.6667	84.6667	95.6667	106.667	101.667	83.6667	84.3333	81.3333	90
280	M	113.667	113.667	96.3333	90.3333	81.6667	77.3333	80.3333	83	79.6667	72.6667	71	71.6667	65.6667	94	87.3333	86.6667	84.3333	102.333	86.3333	86.6667	85.6667	93.6667	87	96.6667	84.3333	85	88	86.6667	81.3333	80.3333	77.6667	78	85.6667	90.3333	95	89	93.3333	94	91	106.333	85.6667	79.3333	82.6667	83.3333	93	102.333	99.3333	95.6667
281	F	109	112	108.333	104.667	71.3333	70.6667	71.3333	81.6667	76	72	69.3333	68.6667	98	75	62.3333	78.6667	77.3333	75.6667	78.6667	77	77.6667	80.6667	79.6667	85.3333	78	77.3333	74.3333	73.6667	75.3333	78.3333	74.3333	92.3333	68.6667	67.3333	63	69.3333	75	76.6667	76.3333
282	F	102	101	93	77.3333	87.3333	92.6667	93	89	89.3333	86.3333	83.3333	76	75	74	75	76.6667	76.6667	74.6667	80.3333	80.3333	84.6667	75.6667	78.6667	76	82.3333	75.3333	75.3333	77.6667	77.6667
283	F	113	109	114.333	110.333	111.667	110.333	106.667	113.667	112.333	115.333	101.333	105.333	128.667	126.667	119.667	118	119.667	113	112	114.333	121.333	107.333	97.3333	99	92	95.3333	120	119	126.333	115.333	115	114.667	102.333	101.333	98.3333	96.6667	98.3333	98.3333	111	108.333	122.333	97.6667	107	99.3333	124.667	122	123	121.667
284	M	103	112	107	81.6667	81.3333	95.3333	78	74.3333	80	87.6667	91	82.6667	77	79	81.3333	75	85	85.3333	96.3333	80.6667	72	75.6667	72.6667	74.3333	85.3333	87	92.3333	89.6667	86.6667	88.6667	87.3333	87.6667	78.6667	77	92.3333	105.333	78	78.6667	80	83.3333	78.3333
285	F	78.3333	91.6667	86.6667	86.6667	95.3333	90	89.3333	88.6667	93	83.3333	56.6667	64	67.3333	73	69	69	71.6667	63	68.3333	61.3333	67.3333	63.3333	61.6667	64	67	63.6667	63.6667	62.6667	63.6667	65.3333	62	66	67.3333	76.3333	70.6667	74.3333	67	75.3333	73.6667	77.3333	71.3333	78.3333	64	72.6667	76.3333	66.3333	79.6667	80
286	F	94	94	85.6667	89	82	66.3333	102.333	76.3333	66.6667	67.3333	63	51	63.3333	82.3333	76.3333	85.3333	65.6667	92	90.6667	80.6667	82.3333	82	70.3333	70.6667	82.6667	95	80.3333	86.3333	75.6667	92.6667	71.6667	66.3333	76.6667	80.6667	86.6667	92.6667	98	84.3333	91.6667	83.6667	103	86.6667	111.333	77	87.6667	86	80	80
287	M	101.333	96.3333	98.3333	95.3333	94	96	94.3333	84.6667	78	67.3333	72	71.3333	77	86.6667	91.3333	79.6667	72.3333	63	62.6667	73.6667	65.3333	58.6667	71.3333	67.3333	65.3333	93.6667	91	74.3333	68	66.6667	63.3333	74.3333	64	60.3333	74.3333	68.6667	66.6667	73.6667	76.6667	75	72.6667	74	73.6667	71.3333	68	68.6667	72	71.3333
288	F	75	86	76.6667	118.333	87.6667	100	112.333	110.667	111	109	103.667	98.6667	98.6667	100.333
289	M	102	98	97.6667	103	100	113.667	96.6667	97	106.333	109.333	119	102.667	85.6667	68.3333	69.6667	64.3333	61	62.6667	60.6667	64	61	80.6667	99	92	92	109.333	96.6667	85	73.6667	79.6667	82.6667	83.3333	83.6667	108.333	103	98	92.6667	90.3333	82.6667	82	89.6667	94	90	96.3333
290	M	82.6667	87.6667	88	84	96.6667	78.6667	74.6667	83.3333	72.6667	72.3333	72.3333	80.6667	74.3333	72.3333	73.3333	72.3333	64.3333	60	71.3333	74.3333	63.3333	66	70	81	74	74.6667	74.6667	74.3333	73.6667	77.6667	78.3333	77	82	82	80.3333	74.3333	77.6667	96.6667	95.3333	85	79.3333	77.3333	75.6667	73	71.6667	73	74	100.667
291	M	109	115	87	76	89	96	91.3333	92.3333	93.6667	76.3333	69	80	76	79	81.6667	88.3333	81	90	83.6667	87.3333	90.6667	86	83.6667	80	73	74	79.3333	90.6667	101.667	85.6667	75.3333	80.6667	86.6667	86	88.6667	94.6667	101.333	94	100.667	90.3333	81.6667	81.3333	91.6667	88.6667	88.6667	75.3333	90.3333	95
292	M	109	111.333	92	94.3333	95	83.3333	84.3333	84.6667	98	97.3333	106	98.6667	87	81.3333	88	86.6667	83.3333	91	89.3333	92.6667	88.6667	86	87.6667	88	85.3333	88.3333	79.6667	78	76.6667	85.3333	83	81	87	90.6667	95	104.667	110.333	102	89
293	M	102.333	103	110.333	112	87.3333	96.6667	94.3333	90.3333	97	106.667	101.333	100.333	91	94	90	94.3333	98.6667	88	106.667	92	83.6667	79	75	76.3333	77	77	88	89.6667	91.3333	96	88	84	83.3333	79.3333	82.3333	84.6667	85	75.6667	75.6667	74	74.6667	99	83	76.3333	82.6667	74.6667	72.6667	67.6667
294	M	129.333	130	126.333	128.667	125	106.667	90.6667	93	84	89.6667	84.6667	85.3333	80	73.6667	81.6667	74.3333	71	92.6667	91.3333	77.6667	84.6667	80.6667	87.6667	83.3333	77.3333	86.6667	83	77.6667	86	87	86.6667	82	81	80	85.3333	84.6667	88	87.6667	88	86.6667	89	86.6667	84.6667	81	74.6667	83.3333	99	86.6667
295	F	118.667	113.333	124.667	123.333	121.667	83.3333	72.6667	71.6667	72.6667	74.6667	72	78	73	89.3333	93	93.6667	87	79.6667	77.3333	80.3333	75.3333	79.6667	84.6667	76.6667	75.3333	88	98	85.6667	82.3333	68	70	85	82.3333	81	84.3333
296	M	123.333	128.333	124.333	110.333	112.667	104.667	102	107	73.3333	66	73.6667	66.6667	94.3333	119	84	84	80.6667	69.3333	68.3333	69.6667	82	84	73.3333	68.3333	67.6667	90.3333	83.6667	76.3333	76	82.6667	74.3333	71.3333	82	77.3333	80.3333	98.6667	82.3333	85	82.6667	77.6667	86.6667	69.6667	65.3333	72	71	68.6667	67.6667	71
297	M	121.333	120.667	126.667	117	117.333	122.667	104.333	96.3333	98	93	82.6667	101	100	107.333	111.333	98	106	99	97.6667	96.6667	93.6667	101	98.3333	100	96.3333	92	84.3333	88	82.3333	82	81.6667	83.6667	89.3333	85.3333	85.3333	82.6667	77	74.3333	69.3333	72.6667	75.3333	86	92.3333	94	98.3333	89.3333	83	95
298	M	99.6667	106	90.6667	106.667	105.333	103.333	101.333	93.3333	91.3333	91	98.6667	90	76	92.6667	85	83	77.3333	77.6667	87.6667	92	91.6667	88.3333	89	89.6667	88.3333	84	75.6667	71.3333	80.3333	85.6667	102	91	87.3333	77.6667	91.6667	76	72	73.6667	79.3333	86.3333	90.3333	97	105.333	98	70
299	M	101.667	101.667	107.667	100.333	95	91.3333	93.3333	83.3333	84.6667	73.6667	70.6667	66.6667	68	64.3333	68.3333	67.6667	71.3333	67	64.3333	68	72.3333	74.6667	71.3333	68.6667	66	65	68	68.6667	68	67.3333	69.6667	71.6667
300	M	90.3333	86.6667	62.3333	91.6667	71	62.6667	94.6667	88.6667	82.3333	80.6667	76	89	92.3333	89.6667	80.3333	70.6667	69	67	65	69.3333	60.6667	70.3333	62.6667	69	71	64.6667	70.3333	64.3333	68.6667	72	71.6667	73.3333	75.3333	65.3333	64	64.3333	68.3333	72.6667	73	70	78.6667	85.3333	95	95	89.6667	86.6667	85.3333	88
301	F	100.333	99.3333	101	103.667	105.333	110.333	109.667	110	109.667	111.667	108	110	102.667	90.3333	82	80.6667	93	96.6667	84.3333	91	99.6667	107.333	107.667	109.667	107.333	106.333	106.333	95.3333	90.3333	87.3333	97	83.6667	72.3333	81.6667	96.3333	113.333	119.333	118.667	117.667	115	111.333	104	103	102.667	97.6667	92.6667	89.3333	101
302	M	98.6667	104.333	122.667	75.3333	66.3333	79.3333	79	67.6667	70.6667	69.6667	68.3333	78	80	66.3333	65	58.6667	63	60.3333	67.3333	70	70	69	67.3333	70.3333	69.6667	91	81.6667	79.6667	85	91.3333	94.3333	89.6667	93.6667	94	92.3333	88.6667	91.6667	87.6667	88.3333	88.3333	99.6667	89.3333	89.3333	92.6667	90.3333	88	85.3333	86
303	M	116	116	104.667	104.667	84.6667	71.6667	71.6667	82	82	83.3333	72	70.6667	79	79	80.3333	80	74	74	74.6667	74.6667	73	76	77.6667	75	77.3333	79.3333	78.3333	78	78.3333	82.3333	79	79	80.3333	77.3333	79	79.3333	79.6667	82.3333	78.6667	77.6667	78.6667	78.6667	77.3333	78.3333	78.3333	86.3333
304	F	101.333	98.3333	98.3333	92.6667	96	95.3333	91.6667	91	87.6667	77.3333	76.3333	83.3333	87.6667	94	82.6667	83.3333	73.6667	73.3333	75.3333	78.6667	75.6667	80	82.6667	76.6667	82.6667	80.6667	73.3333	83	79.6667	80	84.6667	81.3333	80.3333	92.3333	91	83.6667	80.6667	80	77	77.3333	77.3333	75.3333	74.6667	68.6667	66.6667	81.3333	80	90.6667
305	F	94.6667	93	125.333	118	115	105.667	133.333	131.333	123	120.333	114.667	99.6667	104.333	112
306	M	101.333	97	97.6667	96.6667	105.333	95	98.3333	95	94.6667	92.3333	88	103.667	90.3333	73	72.6667	72.6667	87.6667	84.6667	81.6667	91.6667	94.3333	78.6667	69.6667	80.3333	74.6667	81.6667	83.3333	79.6667	78.6667	73	70.3333	87	86	79.6667	72.3333	88	78.6667	74.3333	75.6667	70.3333	73	70.6667	76.3333	91	96	78.3333	72.3333	78.6667
307	M	120.333	116.667	120.333	112.333	121.667	106.333	100.333	101.667	106	99.6667	99.6667	90.6667	98.3333	94.6667	87	101	83.6667	83.6667	100	100	105.333	104.667	104.667	104	106.667	115	113	112.667	96.6667	97	98.6667	94	94	105	108	95	99.6667	98	89	89	88
308	M	107.667	107.333	113.333	124.667	104	105.333	104.667	114.667	109	100	103	109.333	104.333	111.667	107.667	108	104.667	110	104	103.333	103.333	103.333	115	115	66.3333	100.333	86.3333	81	77	73	76.6667	73.6667	74	75.3333	94.3333	99.3333	94.3333	92.3333	88	89	87	89.6667	90	91	87.3333	89	97.6667	101.667
309	M	109	120.333	123.333	103.333	103.333	104	77.6667	70.3333	74.3333	75.6667	88.6667	88	81	83	85.3333	74.6667	84.3333	79	79.3333	90.3333	88	82.3333	81.3333	82	84.3333	85	83	83.3333	89	92.3333	88	87	87.6667	89.3333	87.6667
310	M	108	86.3333	93.6667	93.3333	98.6667	71	67.3333	74	89.3333	82	72.6667	66.6667	73	65	68.6667	72	77	85.3333	75.6667	83.3333	79.3333	77	75	74.6667	74	72.6667	73.3333	80	88	88.6667	89	86.3333	98	90.6667	83.3333	81.6667	84.3333	82.6667	81	82.6667	86	89.3333
311	M	124	119.667	106	97	89.3333	89	88.6667	68.3333	72	67.3333	85.6667	92.3333	92	74.6667	66.6667	75	76.6667	86	92	103.333	92.6667	101.667	86	87	84	87	89.6667	95.3333	107.667	102.333	106.667	111	111	95.6667	80	79	84.3333	93.3333	94.3333	96	95	90.3333	89	92.3333	98.3333	87	97	101.667
312	F	117.667	120.667	114.333	94.3333	93.6667	108	100	93.6667	79.6667	76.6667	80.6667	84.3333	81.3333	83	84.6667	92	98.3333	101	98	95.3333	89
313	M	106.333	94	103	102	88.3333	74.3333	77.3333	75.3333	82	74.3333	84	89.6667	92	84.3333	78.6667	82.3333	68.3333	65.6667	74.6667	67.6667	65.3333	90	90	77.3333	68.6667	68	74.3333	79.3333	70.3333	93	102.333	116.667	105	87.3333	76.6667	78.3333	78.3333
314	F	101.667	99	75.6667	69	67.3333	80.3333	94.6667	90	110.333	119.333	115	110.333	104.667	113.333	108	106	108
315	F	109.667	105.667	105.667	107.333	112.333	112	88	95.6667	83.3333	81.6667	77.6667	91.3333	128.667	121	120.333	122.667	115.333	125	116	118.333	108.667	102.333	97.3333	102	97.3333	93.3333	89	92.3333	90	96	103.667	99.3333	107.667	94	91	106.667	103	95.6667	89	92	90.3333	89.6667	85.6667	86	87.6667	89.3333	90.3333	92.6667
316	M	100.333	106	96	81.6667	83.6667	68.6667	69	70.6667	74.3333	88	91.6667	77.3333	74	70.3333	70.6667	70	71.6667	85.3333	88.6667	86.6667	88.3333	81	82	84	78	81.3333	76	69.3333	66.6667	74.3333	72.6667	72.6667	74.3333	79	80	78.6667	81	81.6667	83.3333	81.3333	83.6667	83.3333	90	88	80.3333	86.3333	88.3333	76
317	F	94.6667	101.333	104	100.333	108	80	82	79	116	108	112.667	115.333	116.333	98	100	123	98	93	92.6667	97.3333	101.667	92.3333	97.3333	113	101.667	90.6667	82.3333	81.6667	95	83.3333	99.3333	101	98.6667	88	81	96.3333	94.6667	103.667	100.667	95	96.6667	92.6667	102	91.6667	83.3333	81	103.333	85
318	F	117	77.6667	64.6667	71.3333	68	84.3333	98.6667	109	99.3333	98.6667	97	87.6667	84
319	M	89.6667	108.333	87.3333	104	81	90.3333	84	91.3333	94	91.3333	94.6667	88.3333	96.6667	84.3333	97.3333	102.667	99.6667	96	90	93.3333	95	97	92.3333	89.3333	85	85.3333	84.6667	94	109.333	106.667	104.667	104.333
320	F	102.333	102.333	102.333	78.3333	98	77	75.6667	70.6667	88	77.3333	78.6667	85	75.6667	70	70.6667	75.6667	70	69.6667	75	72.6667	76	68	67	66.3333	71.3333	76.6667	74.6667	77.6667	92.6667	85	81.3333	78.3333	74.3333	72	80
321	F	100.333	98.3333	99	93.6667	92.6667	68.6667	91	72.3333	68	89	89.3333	84.3333	83.6667	80	83.6667	91.3333	102.667	99.3333	92.3333	91.3333	91.6667	88.3333	93.3333	93.3333	83	84.6667	89.3333
322	M	109	76.3333	99.6667	95.6667	91.3333	86.3333	90	73.3333	73.6667	70	65.3333	75	71	70	68.6667	64	74	77	73.6667	79.3333	80.3333	74.3333	72.6667	80	82.3333	83	86.6667
323	M	108.333	103	97.6667	82.3333	76.6667	74.3333	72.6667	85.6667	99.3333	100.333	97.3333	91	93	87.3333	79	79	95	85.6667	82	79.6667	79	85.6667	81	80.3333	76.6667	71	75.3333	75	74.6667	77	77.6667	79.3333	82	86.6667	72.3333	73.3333	77.3333	95	97.6667	92.3333	90.6667	86	86.6667	81	81	79.6667	79.6667
324	M	110.667	114.667	91.3333	112.333	87.3333	98.6667	96.3333	69	58	72.6667	65.6667	68	72	81	69.6667	68.6667	83	86	74.3333	75	73	73.3333	77	79
325	M	97	97	100	100	95.3333	71.3333	103.667	91.3333	80.3333	88.6667	86.3333	74.6667	65.3333	61.3333	79.3333	74.3333	71.6667	74	74.3333	75	80	79.3333	78.6667	78.6667	82.3333	90.6667	80.3333	76.6667	76.3333	81.6667	80	105	93.3333	81.6667	78	76.6667	81.3333	82.6667	72
326	M	72	86.6667	81.6667	70.3333	85.6667	80.3333	85.6667	103.667	109.333	115	103.667	95.6667	95	88.6667	98	90	82	80.6667	87.6667	94	102.333	88.3333	90.3333	88	103.333	90.6667	85.3333	86	101	101	94	87.6667	89	115.667	120	97.6667	86	80.3333	92.3333	91.3333	90.3333	90.6667
327	F	102.333	98	73	80.6667	73.6667	78	79.6667	81.3333	86	86	83.3333	83	83.6667	90.3333	88.3333	87	83.3333	85.6667	89.3333	85	86	88.6667	87.3333	85	84.3333	80.3333	82.3333	86	77	80.6667	69
328	M	116	117.667	110	110	116	116.667	118.333	124.333	132	133	125	116.333	126	118	112.333	108.667	96.3333	101	81.6667	85.6667	89	82.3333	84.6667	83	86	82.6667	87.6667	96.6667	94.3333	89	94.6667	89.3333	111	112.667	101.667	125.333	109	111.333	101.667	112.667	108.667	94	100.667	100.667	106.667	100.667	79.6667	86
329	M	122	113.333	116	75.6667	77.6667	73.6667	84	94	100.667	81	81.3333	79	73.3333	74.3333	70	71.3333	69	66.3333	72.3333	60.3333	76	81.6667	99	89.3333	94.6667	85	91.6667	87	86.3333	84.3333	77.6667	83.3333	82	73.6667	79.3333	83.6667	80.6667	73.6667	75.6667	74.6667	83	77.6667	80.6667	81.3333	92.3333	77.6667	77.3333	72
330	M	97.6667	101	104.667	101	102.667	80	69.6667	78.6667	61.6667	71.6667	66	95.6667	72	59	65	57.3333	60.3333	65.3333	68.3333	71	70	72.3333	64.3333	69	73	75.3333	72	79	74	69.6667	66.3333	71	62.6667
331	F	106.667	95.6667	91.6667	79.3333	78	78.3333	87.6667	102	100	92.3333	85	88	85.3333	80.6667	85.3333	87.6667	84.3333	86.3333	80.3333	80.3333	82	84	85.3333	86.3333	88.3333	88.3333	88.3333	90	97	95.6667	104	106	101	87.3333	91	91.3333
332	F	116	93	93.6667	88.6667	88.6667	89.3333	98.3333	100.667	98.6667	88.6667	86	85	82.3333	80.6667	75.3333	79	79	78.3333	79.6667	80.6667	79.3333	80.3333	83.6667	83	88.3333	88	93	91.3333	91.3333	88.6667	81.3333	84.3333	75.6667	71.3333	75.6667	78.3333	82.6667	83.3333	83.3333	84	95.6667	93.6667	90.6667	89.3333	91	91	91.3333	89.6667
333	M	114.333	114.333	111.667	109.333	113	118.333	99.6667	94.6667	85.6667	94	89	77	74.3333	93.6667	98.6667	90	89	90.3333	86.3333	74	75.6667	69.3333	73.3333	72	72	76.3333	77.3333	85.3333	86	84.6667	77.3333	77	81.3333	76.3333	90.6667
334	F	94.6667	98	95.6667	93.6667	78	76.6667	96.3333	93	96.3333	99	103.333	95.6667	105.333	119.333	102.667	104.667	104	107	95	93.6667	96.6667	95	97.3333	93.6667	87.6667	94	97.6667	98.6667	101	104	102	90	91	104.667	107.333	93.3333	99	105	106.333	112.333	114.667	112	115
335	M	101	95	89.6667	88.6667	98.3333	91.6667	85	74.3333	66.3333	98.3333	81.3333	67.6667	69	70	73.3333	96.6667	87.6667	67	88.3333	86.3333	82.6667	70.6667	65.6667	84.6667	73.6667	75.6667	87.6667	92	93	93.6667	95.6667	96	103.667	91	91	103	107.667	116.333	116.667	109	102.333	100.333	102.667	100.333	97.3333	101	92.6667	88.3333
336	F	96.6667	98	101	84.3333	81	80.3333	80.6667	76.6667	86	81.3333	78	75.3333	77	77	80.3333	81	82.3333	79.3333	80	83	83	83.3333	84.6667	84.6667	85	84.3333	81.3333	82.6667	89.3333	89	89.3333	90.3333	90.3333	91.3333	88	89.3333	89.6667	90.3333	91.6667	92.3333	94.6667	93	93.6667	94	97.3333	98.6667	97.3333	97.3333
337	M	101.333	91	104	83.6667	94.3333	92.6667	84.6667	87.6667	106	105.333	102.667	88	77.6667	81	78	81.3333	75	98.6667	103.667	102.333	97	92.3333	93.6667	90
338	F	77.6667	80	79.3333	73	71.6667	69	70	71.6667	71.3333	82	105	90.3333	88.6667	83.3333	86.3333	91.6667	84.6667	89.6667	90.3333	86.6667	84.6667	84.3333	83.3333	81.6667	82.6667	91.6667	89.6667	87.3333	83.3333	88	91.3333	94.3333	85.3333	88.6667	88	90	85	85	77.3333	84.3333	85	86	90	86.3333	87	86.3333
339	F	114.667	107.333	109.667	99	97.3333	78.6667	74	77.6667	80	107.667	84.6667	79.3333	76.6667	73.3333	69.6667	78	73	63.6667	67.6667	74.6667	88.6667	81	74	73.6667	71.3333	69.3333	73	71.6667	69.6667	72	68	71.6667	70.6667	71.3333	71.3333	96.6667	85.6667	88.6667	86	77	70.3333	76.6667	68.3333	68.6667	75.6667	70.3333	67.6667	66.3333
340	F	113	108.333	111.667	110.333	111	109	115.333	113	109.333	106.333	115.333	95	93.6667	90.6667	90.3333	85.3333	90.6667	89.3333	91	91	92.3333	91	92.3333	91	87	92	84.6667	89.3333	112.333	103.333	117.667
341	F	132	123.333	119.333	112.333	106	117.333	120	120	105.667	112.667	89.3333	98.3333	102	116.667	113.333	96	91.3333	93.3333	88.3333	92.3333	107	92.3333	88.3333	105.667	111.667	117.333	105.667	87	101.333	88.3333	84	82	87	102.667	107.667	106	116	116.667	111.333	104.667	106	93.6667	100.333	108.333	101.667	105	108.333
342	F	75	86.6667	88	82	89	85	85.6667	103.333	97	104.333	103.667	102	100.333	88.3333	81.3333	85.6667	87.6667	98.3333	93	98.6667	99	92	93.3333	93.6667	93.6667	96.3333	97	107.667	111.333	104	103	91.3333	86	81	90	95.6667	104	102	101	103.333	104.333
343	M	114.667	116.333	115.667	118	116	115	97.6667	106.333	103.667	94.6667	109.333	93.3333	68	72.6667	69.3333	95	81.3333	82.6667	73.3333	67.3333	72.3333	67.3333	86.6667	68.3333	66	88.3333	98.3333	101.333	98.3333	93.3333	94.6667	97.6667
344	M	72	72	94.3333	79.3333	86.3333	67.3333	67	63.6667	65.3333	78.6667	70.6667	69.6667	69.6667	68.3333	78	85	82.6667	77	73.3333	80.3333	83	76	83	91.6667	82.6667	77	79	82.3333	79.3333	78.6667	81.3333	79	80.3333	83.3333	88.3333
345	F	96.6667	97.6667	79	91.3333	74.3333	87.3333	95	99.6667	96	88.3333	85.6667	83	79	75	73.6667	76.6667	70.6667	67.6667	71.3333	82.6667	98	108	98	108
346	F	127	119.333	119.333	100.667	101.333	102.667	100.667	111.333	112	99.6667	104	98.6667	94	95.6667	112.333	109.667	106.667	102.333	102.333	96	105.667	100.667	99	101.667	101	91.6667	97.6667	104.333	108.667	112.333	111.667	105.667	101	99.3333	102.333	104.333	112
347	F	108.333	100.333	101.333	95.3333	97	72.3333	70.6667	68	69.3333	70.3333	85	82.3333	89.6667	94.3333	86.6667	73.6667	69.3333	68.3333	69	70.6667	73.3333	72.3333	70	71.3333	71.6667	72.6667	76.3333	77.3333	69.3333	69.3333	69	61.6667	67.6667	65.3333	64	69.3333	62.3333	61.3333	61.6667	64	64.6667	64.3333	63.3333	70	71.3333	70	70	67
348	M	95.3333	87.6667	81.6667	78.6667	93.6667	102.667	107	86.3333	77.3333	83	82.6667	81	82.3333	77.6667	76	75	73.3333	72.3333	71.3333	74	70.6667	72	65.6667	67	66	68	67	65	66.6667	66	65.6667	69.3333	82.6667	82.6667	72.3333	71.3333	69.6667	66.6667	64.3333	67.3333
349	F	106.333	105	105	99	98	100.333	97.6667	119.333	98.6667	92.6667	92	88	86	74.3333	75.3333	100	105.667	103	106.667	105	92.6667	75.6667	72	81.6667	70.3333	70.3333	74.3333	69	74	73.6667	71.3333	74.3333	95.3333	96	92.3333	77	71.3333	73	78	74	73.6667	70.6667	67.3333	63	80	76.6667	76.6667	75.6667
350	M	100.667	101.667	106.667	97.6667	98.3333	101	101.333	100.667	97.6667	87.3333	83	75.6667	105.667	108.333	92.3333	105.667	95	78	87	89.3333	87.3333	86.3333	90.6667	93.6667	86.6667	87.6667	83.6667	82.6667	85	82	77.3333	75	63.3333	66.6667	81.6667	100.667	94.6667	95.3333	96.3333	66.6667	62.3333	67.3333	77.3333	72.6667	74.3333	74.3333	78.3333	72.3333
351	M	108.333	108.333	104.333	102.667	99.6667	116.333	107	120.667	89.6667	92.6667	89.3333	91	97.6667	95.6667	101.667	89.3333	90.3333	93.3333	112.333	99.3333	85.3333	85.3333	73.6667	78.3333	83.3333	98.6667	96.6667	92.3333	83	92	91.6667	102.333	92.6667	81.6667	90	116	106	91	82.3333	83	91	68	83.3333	74.3333	72.6667	77.3333
352	F	100.667	101.667	106.667	97.6667	98.3333	101	101.333	100.667	97.6667	87.3333	83	75.6667	105.667	108.333	92.3333	105.667	95	78	87	89.3333	87.3333	86.3333	90.6667	93.6667	86.6667	87.6667	83.6667	82.6667	85	82	77.3333	75	63.3333	66.6667	81.6667	100.667	94.6667	95.3333	96.3333	66.6667	62.3333	67.3333	77.3333	72.6667	74.3333	74.3333	78.3333	72.3333
353	M	94.3333	92.3333	91	93.3333	92.3333	83	93	101.333	114.333	108.333	102.667	93	82.3333	76.3333	69	66	77	80	83.3333	69.6667	73.6667	82.6667	80	77.6667	68.3333	69.6667	66.3333	72.6667	80.6667	74	94.3333	93.3333	89.3333	80.3333	90.3333	101.333	119	111	103.333	100.667	97.6667	100.667	99	115.333	94	81.6667	78	84.3333
354	F	108.333	110.667	105	80	74.3333	69	68	65.6667	68.6667	68	66.6667	87.6667	109	106.667	97.6667	104.667	95.3333	89.3333	83.6667	88	84.3333	87.6667	83.3333	85.3333	100.333	94.6667	91.6667	88.6667	94	88	87.3333	84	100	87	81.3333	80	89.3333	93.6667	106.667	85.3333	74.3333	80	79.3333	72	65.6667	68	74	78.6667
355	M	107.333	87	103.333	100	102	97.6667	108.667	116.667	116.333	115	114.667	108	103.333	101.667	98.6667	100.333	95.3333	93.6667	93	93	94	95.6667	96	94.6667	86	81.6667	78	92.6667	116.333	105	99.3333	90	94.3333	96	91.3333	94.6667	87.3333	89.6667	91	93.6667	93	93	94	92
356	F	91.6667	90.6667	97.3333	77.3333	76.6667	77.3333	82	96	102.333	101.667	103.333	106.667	103	108	104	99	104.667	105.667
357	F	111	111	108.333	103	106	116	117.333	111.333	121.333	111.333	90.6667	94.3333	97.6667	101	104.333	120	110.667	108.667	103.667	88	85	83.3333	82.3333	82.3333	82.3333	79.6667	89	82.6667	76	67.6667	63.3333	62.3333	60.6667	68.6667	84.3333	83.3333	86.6667	89.6667	78.3333	78	102	107.333	97	93.6667	98.6667	94.3333
358	F	100.333	105	103	74	89.6667	76.3333	71.3333	73	72.3333	70.6667	72.6667	83	81	74.3333	82	91	97.6667	84	97	85.3333	73.6667	78	83	85
359	M	107	110	104.333	107.333	85	81.3333	82.6667	81.6667	73.6667	70.3333	90.6667	82.6667	80.6667	76.3333	77.6667	88	97	105	98	93.6667	87.3333	93.3333	93.3333	82.6667	85	71.3333	75	76	74.6667	78	83.3333	77	77.3333	70	82.6667	80.6667	80.3333	80.6667	81	83.6667	82.3333	78.3333	77.3333	75.6667	77	70.6667	86.3333	85.3333
360	F	129.333	132.333	131	131	125.333	101	82	86.6667	84.6667	83.6667	80.6667	83.3333	83.3333	84.6667	100	100.667	98.6667	94	95.3333	93	102	94.6667	93	96.6667	103.667	94.6667	93	92.6667	97.6667	94.3333	93.6667	82.6667	87.6667	98	102.333	98	95.6667	100	100.333	101.333	96	83
361	F	75	108	100	100	77	78	79.6667	84.6667	83.6667	75.3333	69.6667	71	70.3333	111.333	102	93.6667	108	106.667	105.667	106	108	111	123.333	116	111.333	103.667	107.667	106.667	107.667	107.667	104.333	106	112	120.333
362	M	93	85.3333	84.3333	83	80.6667	68.3333	66	70.3333	102.667	91.6667	103	93	84.3333	99	91.6667	83.6667	91	90.6667	85.3333	77.3333	85.3333	82	91.6667	79	81.3333	82	83	76	85	80.3333	82	100	86.3333	82	68.6667	70.3333	81	79.3333	72	70.6667	71.6667	100.667	78.6667	70	73.3333	71.3333	67	68.3333
363	F	113.667	111.333	112.333	110.667	84.6667	91.6667	109.667	89.3333	104	87.3333	99.6667	125	122.667	122	110.667	117.333	111.667	106.333	89.3333	95	98.3333	96.6667	95.6667	93.6667	95	94.3333	94.3333	90.3333	97.3333	97.3333	90.6667	94.6667	99.6667	101.667	89	88.3333	88	98.3333	101
364	M	116.667	108.333	107.333	109.333	98.3333	109.667	108	103.667	104	95.3333	81	77.6667	73.6667	75	74.6667	71.6667	82.6667	90	90	93.6667	88	82	89	88.3333	81.6667	74.6667	77.6667	82.6667	90.3333	86.6667	98.3333	95	92.3333	93	78	80.3333	81	69.3333	70.3333	73	77	69	81.3333	71.3333	69.6667	62.6667
365	M	126.333	130.333	92.3333	86.3333	79	81.6667	83.3333	90.3333	98.3333	97.3333	96	95.6667	114.667	114.333	102.667	81.3333	77.6667	72.6667	87.6667	78	79.3333	86.3333	83.6667	102.333	91.6667	78.3333	80	82.3333	78	77	75	78	77.6667	74	66.3333	71	75.6667	92	91.3333	100.667	84.6667	79	77.3333	68	86.6667	90.3333	102	101.333
366	F	104.667	103	88.6667	84	89.3333	89.3333	104.333	106.667	103	93	92.3333	90.6667	87	86	85.3333	87	89.3333	87	90.6667	82.3333	86.3333	89.6667	92.6667	90.6667	82	81.3333
367	F	125.667	104	106.333	106.333	102	108.667	90.6667	96.3333	103	102.667	108.667	104.333	86.6667	84.6667	92.3333	95	99.3333	103.667	105.333	91.3333	91	82	83.6667	94.6667	93.3333	89.6667	87.3333	87.6667	88.6667	88	99	101	103	102	100.333	98	98.3333	98.6667	103	93.3333	92.6667	93	97.3333	97.3333	104	100	96	94
368	F	137.667	121.333	121.333	90.6667	90.6667	76	74.6667	74.6667	88.3333	102.667	100	93.3333	98	92.6667	90	92.6667	86	88	86	83.3333	84	79	81.3333	78.3333	76	82.3333	90.3333	76	76.6667	73.3333	76.6667	73.6667	78.3333
369	F	108.667	108.667	109.333	107.667	80.3333	70	72	66.6667	81	81.6667	97.6667	97.3333	96.6667	89	90.3333	88	87.6667	87	89.6667	88	84	84.6667	86.3333	86	86.6667	84.6667	84.6667	84	87	89.6667	90	86.6667	83	86.3333	80.6667	83	78.6667	78.6667	75	77.3333	78.6667	85.3333	90	86.3333	80.3333	82	82.6667	76.6667
370	F	118.333	119	100.333	95.3333	85.6667	75.3333	101.333	126.333	106.333	107.333	96.6667	97.6667	83.6667	100	86	81.6667	94	85.3333	90.6667	88	83.3333	81.6667	92	78.6667	77.3333	82.6667	80.6667	88	91.3333
371	F	98	95	105.667	93	101.333	105.667	95.6667	110.333	104	111.333	111.333	103	107.333	112	105	101.333	103.667	111	104.667	92.6667	121	102	95	95.6667	91	95.6667
372	F	91.6667	91.6667	82.6667	89	88.6667	89.3333	62.6667	62	64.6667	69.3333	82.3333	83	84	74.6667	58.6667	96.3333	123.667	86.3333	83.6667	88.3333	86.3333	95.3333	87.3333	83.6667	85	80	90.3333	99.6667	92.6667	100	93	92.6667	93.6667	87	92.6667	88	85.3333	88.3333	87	91.6667	82.6667	75.6667	76.6667	76.6667	84.6667	76.6667	67.6667	66
373	F	97.3333	94.3333	88.6667	94.3333	91.6667	86.6667	86	66.6667	72.6667	78.3333	80	79	80.6667	76.3333	89.6667	84.6667	86.6667	75.3333	88.3333	78.3333	73.6667	73.6667	74.6667	75.6667	79.6667	72.3333	71	90.6667	80.3333	75.3333	72.3333	75.6667	77.3333	71	73	73.6667	78.6667	79
374	M	106	109	90	95.6667	88.3333	81.6667	77.6667	80.6667	67	72	72.6667	71.6667	67.6667	71	70	67.6667	65	64.6667	67.6667	71	73.6667	77	82	83
375	M	95	95	77.6667	87	74	72.3333	86	85.6667	76	71.3333	66	76	82	99.6667	99	86	78	73.3333	67	85	87.6667	82.6667	85	78.6667	84	82	69.3333	68.3333	68	69	66.6667	75	68.6667	67.3333	64.6667	62	73	76	74	79.3333	75	78.3333	86.6667	84	77	81	75	68.6667
376	M	105.667	106	111	99.3333	104.667	104	104.333	95.3333	82	77.6667	66.6667	75	88	89.6667	73.3333	78	69.3333	76.6667	86.3333	78	87.3333	82.6667	78	70.3333	67.6667
377	F	84	84	84	78.6667	67	68.6667	79.3333	87.6667	92	108.667	100	97	94.3333	96.3333	88.3333	85.3333	89.3333	92	87.6667	87.3333	87.6667	87.6667	91.6667	87
378	F	121	125.667	126.333	123.333	103	95	102	100.667	98.3333	100.667	107	99.3333	88.3333	89.3333	85.6667	78.3333	79.3333	73.3333	70.3333	71.3333	71.6667	70.3333	69.3333	70.3333	70.6667	68.3333	66.6667	64.3333	65	65.6667	65.6667	75	77	77.3333	77
379	M	129.333	127	129.333	124	107	89.3333	93	90.6667	104	95.6667	90	94.6667	89	78.6667	81.6667	84.6667	86.6667	82	91.3333	94	103.333	106.667	103.667	105.667	112	103	108.667	102	104	103.667	98.6667	105	108.333	104.667	105.333	99
380	M	103.333	106	115.333	71	69.6667	67.6667	82	90.6667	93.6667	82.3333	95.3333	96.3333	100.333	86.3333	91.3333	81.6667	78	81.3333	83	85.6667	78.6667	87.6667	85	82.6667	81.6667	82.6667	84.6667	85.3333	78.6667	85	68.3333	76.6667	84	80.3333	75.3333	78	63	89.3333
381	F	88.6667	86	81.6667	67	81.3333	67.6667	89.6667	95	84.6667	103	109.333	116	118	118.333	113.333	111	111.667	109.667
382	F	112.333	111.333	101.333	98.6667	87.6667	91.3333	97.6667	121.333	115	123.667	117.667	109	100	92	87.3333	88.6667	82	84.6667	87.6667	88	92.3333	92.3333	91	101.333	95.6667	92	94.6667	100
383	F	102.667	88.3333	110.333	94	85.6667	104	98.6667	88.6667	77.3333	75.6667	85.3333	73.3333	65.6667	70	70.6667	72.3333	81	92.6667	93.3333	91	84	85	83.3333	84.6667	83.6667	85	102	100.333	89	90	85	80.6667	74.3333	90.3333
384	F	114.667	113	114	103	122.333	104.667	92	87.6667	91.3333	87.6667	91.3333	87	95.6667	93.6667	91	87.6667	85.6667	90.6667	92.3333	93.3333	87.3333	85	89	83.3333	86.3333	87.3333	91.3333	98.3333	104	112	112.333	114	117.333	121.333	99.3333	89.6667	86.3333	87.3333	89.3333	84	82	85.3333	84.6667	85.6667	79.3333	78.3333	89.3333	92.3333
385	F	70	72	69.3333	57	72.6667	76.3333	96.6667	92.6667	97.3333	110	110	114	109.333	110.333	109	109.333	110.333	107	107.333	103	99.6667	95	95	85	90.3333
386	F	93	93	98	99	97.6667	94.3333	103	110.333	71.3333	95.3333	105.333	103.667	96.6667	89.3333	87.6667	84.6667	85.6667	90.3333	85.6667	81.3333	78	79.3333	71.3333	71.3333	81	71.3333	72	70.6667	70	66.6667	64.6667	64.6667	65	64.6667	64.6667	65.6667	70.6667	69	72	82.6667	71	73.3333	75.3333	73	73.3333	74	70.6667	74
387	F	96.3333	92.3333	96	72.6667	67.3333	70.3333	63	67	74.3333	73.6667	77.6667	93.6667	101	83	74.3333	74	78.6667	83	82.3333	89.6667	85	81.3333	75.3333	74.3333	70.6667	69
388	F	123	116	117.667	96.6667	103.667	92.6667	91.3333	92.3333	101	97.3333	95.6667	85.3333	81.3333	79.6667	77.3333	73	70.3333	82	76.6667	74.3333	70.3333	92.3333	78	70	69.6667	78	68.3333	69.3333	67	70.6667	68.3333	69.6667	69.3333
389	F	112.333	112.333	113	109.333	115.333	112.667	111.667	102.333	96	101.667	96	102	107	92.6667	89.6667	78.6667	74	79	89	83	77	81.6667	82	87	87	79	80.6667	78.6667	85.3333
390	F	99	78.6667	82.3333	82	86.3333	78	81	77.3333	78	77.6667	75.6667	93.6667	80.6667	82.6667	94.6667	81.6667	100	95.6667	96	87	90.6667	92.3333	79.6667	77.6667	84	82.3333	79	72.6667	79	75.3333	70.6667	84.6667	76.3333	73	75	70.3333	71.6667	70.3333	82	72.3333	67.3333	74.3333	72	79	86	89.3333	91.3333	94
391	F	98.3333	102.667	94.3333	70.6667	70.6667	57	60.6667	65	95.3333	97.6667	111	115.667	109.667	96	108.333	96.6667	101.667	90	111	114.333	109.333	109.333	89	86.6667	78.6667	74.3333	82.6667	106.667	97	95.6667	102.667	103
392	M	101.333	87	112.667	69.3333	65.3333	68.6667	70.6667	86	95.6667	73	66	65	63	79	73.6667	72.6667	97.6667	85.6667	79.6667	77.6667	87	86.3333	101	87.6667	79	72	78.3333	71.6667	72.6667	75.6667	68.3333	81.6667	76	72	72	70.6667	71	70.3333	71	69.6667	71.3333	69.3333	69.3333	70.6667	71.3333	78	81.3333	80
393	M	96	96	89.3333	116	68	73.6667	68.6667	77	86.6667	82.3333	79.6667	75.6667	75.3333	91	90	92.6667	87.6667	89.6667	98.3333	90.3333	86.3333	86.6667	97.6667	87	88	89.3333	93.6667	97.3333	99.3333	94.3333	82.3333	78.6667	80	80.6667	89.6667	80.3333	84.6667	79.6667	90.3333	90	92.3333	97.3333	97.3333	93.6667	91.3333	87	94.6667	99.3333
394	F	126	131.333	126.333	115.667	105.667	107	95.3333	85	110	114	114.667	113	92.6667	81.6667	84.6667	99.3333
395	F	99	102.667	94.3333	82.3333	88	70	76	71	74.6667	72.6667	70	72.3333	67.6667	71	92.6667	77	76	78.6667	72.6667	71.6667	73	73.3333	75	72.6667	71.6667	67	64.6667	65.3333	65.6667
396	F	72.6667	114	113	104	103	104.667	104.667	104.333	103.333	101	105.667	110.333	110	105.333	85.6667	103.333	84	85	73.3333	101	90.3333	77.3333	69	67	73.3333	80.6667	83.3333	64.3333	70	106.333	84.3333	83.3333	86	71.6667	80.3333	87.3333	77.6667	88.6667	72.3333	74.3333	70.3333	62.3333	69.3333	59.3333	84.3333	74.6667	86	63.6667
397	F	59	104	107.667	109.667	63	73.6667	64.6667	84.6667	84	98.6667	102	104.333	94.3333	98.6667	86.6667	88.3333	97.6667	89.6667	90.3333	93	94.3333	93.3333	93.6667	94.3333	97.6667	95.6667	91.6667	101.333	98	97.6667	101.667	100.333	102.333	102.333	106.333	103.333	103.667	102.333	112	119	118	119.667	120	113.333	108	119	116
398	M	112	116	108	108	111.333	120	140.333	104.333	105.333	103	105.333	108	114.333	95.3333	87	86.6667	85.3333	89	89	90	87	94.6667	90.6667	79.3333	98	83	71	83.6667	88.6667	82.6667	79.6667	84	83.6667	83.3333	83.6667
399	F	120.667	118.333	114	84.3333	83.3333	77.3333	79	77.6667	70.3333	72.6667	80	84	83	95	79.3333	79	77	91.6667	73.3333	86	72	69	68.3333	81.6667	84	80.6667	80	77.6667	76.3333	79.3333	80.3333	100	89.6667	87	84.6667	84.3333	97.3333	92.6667	87	96	87	87	78.6667	83	86.3333	90.6667
400	M	104.667	101.667	98.6667	92	92	84.6667	84.3333	76.3333	78	78.6667	74.6667	89	90	80	89.6667	85	71.3333	82.3333	83.6667	89.6667	82	83	83.3333	83	83.6667	84.3333	82.3333	88	95.3333	87	84.3333	85.6667	84.6667	86	91	100.333	99.3333	92.6667	94.6667	99	97.6667	108.333	107.667
401	F	132	133.333	129.333	91.6667	102.667	84.6667	107.667	116.333	109.667	114.667	104.667	89.3333	83	78.6667	76	77.3333	103.667	99	100.667	78	83	84.6667	97	84.6667	82.6667	96.6667	105.333	111	109	102.333	119.333	111	117.333	113	110	112.333	100.667	88.3333	78.3333	80.3333	87	84.3333	88.3333	94	90	91.3333	96
402	M	103	103	113.333	101	84.6667	84.6667	82.3333	78	81.6667	92.3333	83.3333	82.6667	76	74	71.3333	74.6667	75.6667	78	79.3333	83	84	87	85.6667	85	84	86.3333	84.6667	81.6667	82.3333	80	80.3333	79	80.3333	80.6667	78.6667	75.6667	86	99.3333	93	89.3333	86.3333	85.6667	84	81	81.3333	85.3333
403	M	107.333	104	108.667	107	93.3333	84.3333	82.6667	83.6667	84.6667	83.6667	84.3333	85	78	79.6667	82.3333	92.6667	97.3333	88.3333	85.3333	81.6667	82.6667	84.6667	83.3333	83	80.3333	80	81.3333	79	87.3333	87	87	91	99	91.6667	84.6667	83.6667	83.6667	79	74.3333	78	80
404	F	95	97.3333	102.667	85.3333	91	80.3333	82.6667	81.6667	106.333	112.667	110	109	100.333	94.3333	94	92.6667	92	103.333	90.3333	91.6667
405	F	103.333	100.333	106.667	97.3333	110.667	108.667	68.6667	69.6667	79	94	83.6667	101.333	91	81.3333	84	84.3333	87	86.6667	81	81.6667	80	83	79.6667	79.6667	84.6667	77.3333	78.6667	95.6667
406	F	112.333	117.333	100.333	89	102.333	112.333	124.667	92	115	117.333	103.333	105.667	91	85.3333	73.6667	76	83.3333	85	91.6667	97.3333	86.6667	77.3333	79.6667	82.3333	84.6667	87.6667	91.3333	88.6667	90	81	91	92	93.3333	85	102.667	84.6667	74.3333	72.6667	76.6667	74.3333	78	78.6667	81.6667	78.6667	85.3333	94	80.6667	81.6667
407	M	101	91.3333	92	94.3333	97.3333	64.6667	88	73	68	69.3333	60.6667	89	105	110.333	108	105.667	99.3333	91.6667	88.6667	79	86.6667	93.6667	101.667	95	76.6667	70.3333	68	83.3333	110.667	88.6667	82.3333	82	81.3333	82.6667	81.3333	81	92.6667	75	70.6667	76	82	76	84.3333	69.3333	70.3333	73	91.6667	96.3333
408	M	124	122	120	104	114.667	86.3333	79.6667	80.6667	92.3333	78	74.3333	78	109.333	102	82	70.3333	70	71.6667	72	71	69.3333	69	69.3333	71	73	91	83.3333	84	80	83	80.6667	75	76	74.3333	75	79	83.6667	86.3333	99	84.3333	76	80	85	87.3333	98.6667	94.3333	87.6667	87.3333
409	M	101	99	105	76.3333	106.667	97.3333	81.3333	86.6667	90.3333	88.6667	89	111.333	107.667	107	115.667	120.333	97	84.3333	85.3333	83.3333	83.3333	84.3333	83.3333	84	88.6667	77.3333	78.3333	72.3333	73.6667	75.6667	75.3333	79.3333	77.3333	80.3333	67.6667	68.6667	75.6667	87.3333	84.3333	77	73.3333	71.6667	72
410	M	105	103.333	107.333	96	98.3333	121.333	99.3333	99	110	102	98.6667	92.3333	88	96	87	82.3333	84	81	82	82.3333	80.3333	88.6667	82.6667	82.3333	81	80.3333	81.3333	77.3333	72	67.3333	81.6667	79.3333	83	86	86.3333	94	91.3333	88	89.6667	90.6667	91	90	92.3333	89.6667	89.6667	88.6667	87.6667	87.6667
411	F	99	94.3333	96	79.3333	90	77	77	76	83.6667	91	89.3333	93.6667	94	82.3333	86	81.3333	85	80.6667	89.6667	87.3333	86	85	82.6667	79.3333	83	77	81.6667	87.6667
412	F	110.333	110.667	109.333	105.667	102.333	88.3333	90.3333	101.333	102	85	82.3333	84.3333	84.6667	90.6667	82.6667	82.3333	86	82.3333	89.3333	82.6667	83.3333	82	78.3333	80.3333	77.3333	73.3333	72.3333	71	71	69	68.3333	67	64.6667	67.6667	65.6667	82.3333
413	M	108	108.667	103.333	115.333	103	79.3333	77	77.6667	85.3333	87	73.3333	69.6667	94	89.6667	74.6667	65.6667	65.3333	63.3333	65.6667	85.6667	75.3333	72.6667	87.3333	76.3333	72.3333	72.3333	70.3333	78	75	79	69.3333	88.6667	89.3333	77	94.6667	97	82.6667	83.6667	75.6667	72.3333	71.3333	73	73	95	89.3333	82	80	80.3333
414	F	98.6667	98	104.667	89.3333	84.3333	79.6667	86	81	97	87	85.6667	91	89.3333	90	91	85.6667	86	88.6667	87.3333	86	85.6667	85	85.6667	83.3333	81	78.3333	82	84.6667	84.3333	87.3333	87.6667	87	80.3333	82.3333	92	99.6667	98.6667
415	F	91.6667	91.6667	91.6667	104.333	100	108.667	103	83	96	85.3333	78.6667	73.6667	77	73.3333	77.6667	76.6667	93	85	80	79.3333	83	81.3333	77.6667	89.3333	74	72.3333	79
416	M	119	109.333	110.667	96	89	104	116	120.667	109.333	84	80	68.6667	91	84	95.6667	91.3333	86	84.3333	85.3333	85.3333	85	86.3333	90	90	83	82.3333	85.6667	98	80	85.3333	75.6667	79
417	F	89.3333	85	85.3333	90	85.6667	86.6667	88	86	71.3333	68.6667	65.6667	69.3333	100.333	102.667	98	93.3333	90	95	99	102.333	96.3333	100.333	99	96	108.333	105.333	94.3333	110.333	101	108.667	104.333	95	91	101	92.3333	93.3333	97.3333	100.333	107.333	93.6667	91.3333	93.3333	97	96	97.6667	104.667	99.3333	99.3333
418	F	105.333	107	97	97	76.6667	76.3333	74	76.3333	67.3333	63.6667	60.6667	65.3333	63	62.3333	61.6667	69.6667	71.3333	74.3333	82.6667	73	82.6667	81	77	77.6667	80.3333	85.3333	91.6667	93.6667	95	90.6667	109.667
419	F	117.667	118.333	114.667	111	104	89.3333	85	83.6667	90	120.667	111.667	106.667	107	106	95.6667	94	98	98.6667	87.6667	95.3333	92	94.3333	88	81.3333	82
420	M	126	126	121.333	115.333	119	116	114.333	106.667	96	87	89.3333	91	113	113	94.3333	87.6667	93.6667	98.3333	105	103	107	119	120	119.667	98	98	92.6667	92.3333
421	M	86.3333	91.6667	79	63.6667	68.6667	66.6667	58	70	66.3333	57	83.3333	78.3333	77	75.3333	74.3333	73	76.6667	99.6667	90	78.6667	76.3333	78.3333	82.3333	86	82.6667	80.6667	81	80.3333	79.6667	79.6667	83.3333	83.3333	82.6667	78	76	76	76.6667	83.6667	86.3333	86.6667	90.6667	90.6667	93.6667	91	93.3333	91.6667	93.3333	89.3333
422	M	98.6667	95	90.6667	77.3333	73	81.3333	78	87	93	85.3333	75.3333	78.3333	77	74.6667	71.6667	76.3333	73	77.6667	82.6667	85	89.6667	95.6667	83	87.3333	83.6667	83.6667	91.6667	92.6667	88.6667	79.3333	72	76.3333	74	79.6667	88.6667	108	93.3333	81.6667	78.6667	74.6667	77.6667	79.3333	91	95
423	M	120	126	112.667	94.3333	80.6667	100	105.667	104	103	108	85	88.3333	91	111.333	82.3333	82	74.6667	79.3333	94.3333	89.6667	99.3333	91.3333	88.6667	82	87	74.6667	76.6667	78.6667	81.6667	84.3333	81.6667	87	97.3333	101	99.3333	105.667	84.6667	81	79.6667	86.6667	97.6667
424	M	106	100.667	105	108	107.333	119.333	79	66.3333	63	57.6667	71.6667	96.3333	94.3333	108.667	90.3333	73.3333	66.6667	62.3333	62	66	73.3333	71.3333	66.6667	64	65.3333	67.3333	63.3333	62	62	60	60	61.3333	61.6667	68.6667	71
425	F	119.333	119.333	124.333	106.667	110.667	96	84.3333	83	81.6667	92	99.6667	83.3333	79.3333	84	86	92.6667	76.3333	80.3333	74.3333	73.6667	72	76	76.6667	91.6667	79.6667	81	83.3333	90	91.6667	104.333	98.6667	98.3333	93	93.3333	93.3333
426	M	123.333	120.333	125.333	82.3333	83	87.6667	77.3333	80.3333	81.6667	100.333	101.667	104.667	94.6667	93	93	88.3333	98.3333	95.6667	104.667	110	101	111.667	99.3333	95.6667	97.6667	96	99.3333	91.6667	92	90	87.6667	100	91.6667	83	78.6667	80.6667	84.3333	84	83	80	102.333	88	95.6667	75.3333	76.3333	77	76.3333
427	F	123	112.333	109.667	111	111	63	69.6667	66.3333	68	79.3333	80.3333	79	94.6667	94	83.6667	81	80.3333	82	85.6667	87.6667	76.6667	77.6667	88	89	80	78	74.3333	64.3333	77.6667	85.6667	95.3333	93	83.6667	93.3333	78.6667	82	82	89	81.6667	67.3333	69.6667	72	81.3333	73.6667	82.6667	81.6667	77.3333	82.3333
428	M	97.3333	97.3333	89.3333	96	80.3333	81	79.6667	82	76.6667	100.667	118	110.667	105.333	104.667	116.333	108	102	96.6667	99	104.333	97.6667	90.6667	87	85	86.6667	87	82.6667	89.6667	75.3333	70.6667	88.3333	97	87.6667	86	84.3333	84.6667	85	91.6667	82	80	70.3333	75.3333	79.3333	81.6667
429	M	98.3333	101.333	99.3333	71	75.3333	73.3333	76	78.6667	72	70.3333	78.6667	96	100.333	100.333	105.667	96.6667	96.6667	95	97.3333	93	93.3333	81.6667	75.6667	76.3333	80.6667	78.3333	81.6667	73.6667	72.6667	77.6667	74.3333	78.3333	69.6667	74	71.6667	72.6667	67.3333	68.3333	79.3333	69.6667	72	69	66	66.6667	65.6667	69	80.6667	87
430	M	109.333	113	108	106	112.667	114.333	114	75.6667	74	87.3333	111.667	118.667	117.667	118	109.667	107.333	108	116	106.667	104.333	100	101.333	109	105.667	100.333	101.667	104.667	100	97.3333	98.3333	97.6667	99.6667	106.333	87.3333	79	83	89.3333	94.3333	104	101.333	98.6667	94.6667
431	M	119	119.333	115.667	119.333	125	120	113	112	120	109.667	113	114.333	113.667	98.3333	85.3333	82	83.6667	76.3333	76.3333	74	77	77.3333	86.3333	90	87.3333	89.3333	69.6667	70	68.6667	67.6667	76.6667	62.3333	67.3333	74.6667	67	53.3333	98.3333	95	108.667	101	98	98.6667	110.333	105	96.3333	95.3333	95	94
432	F	127	119.333	117.667	125.667	104	104	80.3333	82	85.3333	76.6667	84.3333	76.6667	74	75.3333	70	86	74.6667	84.6667	96.6667	100	87.3333	101	99.3333	89.6667	78.6667	79.6667	79	82	77.6667	76.3333
433	M	131	131	116.667	116.667	97	88.6667	69.6667	80.6667	78.3333	98	96	86.6667	78.6667	76.6667	74	72.3333	77.3333	73	73.6667	70.6667	74	73	83.3333	72.6667	87.6667	100.333	97	100.667	96.3333	93.3333	85	87.6667	89.3333	92	89.6667	83	92.3333	87.6667	82.3333	84	84	94.6667	86.6667	81.3333	79.6667	84.3333	85	85
434	F	99	99.6667	100.333	75.3333	82	77.6667	74	80.3333	59	68.3333	76.3333	68	84	87.6667	86	89	93	91.3333	93	98.6667	99.3333	86	80	83	81.3333	79.3333	81	84	80.3333	83.3333	84.6667	82	85.3333	91	95.3333	99.6667
435	F	87.3333	99.6667	104.667	95.3333	103	107.333	100.333	93.3333	90.6667	93.6667	72.3333	78	80	104.667	85.6667	84.6667	83	80.6667	81	75.6667	72.3333	78.6667	76.3333	79.3333	78.3333	74.6667	77.3333	77.6667	87.3333	78	85.3333
436	F	119.667	119.667	111.333	89.3333	102	82.3333	75	83.6667	111	106.667	97	82.6667	70.3333	68.6667	71.6667
437	F	80	98	113	88.3333	92.6667	98.3333	90	89.3333	93.6667	87	83	89.6667	90.6667	85	86	84	84	91.6667	91.6667	93.6667	84	83	82.3333	86	98.6667	94
438	F	103.667	94	90.3333	93	92	86.6667	89.6667	85	75.6667	68.6667	75.6667	99.6667	109.333	104	103.667	102	100.667	97	95.6667	93	85.3333	77	100.333
439	M	110.667	107	101.333	89	74.3333	60.3333	73	67.3333	69.3333	64.6667	79.6667	68.3333	76	77	62.6667	67	69	65	61.6667	67.6667	68.3333	90.6667	94	86	87.3333	78.6667	73.6667	89.3333	87.3333	92.3333	90	88.3333	90.6667	76.3333	83.3333	75	77	78	81.6667	77.6667	79.6667
440	F	121.333	82.6667	107.333	95	88.6667	90	88	122.333	104	107.333	95.6667	87	87.3333	82.3333	87	96.6667	117.667	116.333	118.333	117	112	109	111.667	112.667	114.667	115.667	119
441	F	86.6667	110.667	92.6667	74.3333	95	103	114	110.333	110	101.333	106.333	105.667	110	104.667	109	101	101.667	84.6667	100.333	94
442	M	67.3333	65.6667	73	79.3333	83.6667	90	80.6667	73	80.3333	83.3333	89	90.6667	89	90.3333	86	86.3333	89.3333	88	86	84.3333	72	84.6667	86.6667	72.3333	74.6667	78	73	79	77	72.6667	67.6667	79.6667	83.3333	82	80.6667	90.3333	90.6667	95	92.6667	98.6667	95.6667	90.6667	94	88	84	94.3333	91.3333	78.6667
443	F	121	109.667	114.667	122.333	99.3333	95.6667	71.6667	80	70.3333	86	74.3333	86.3333	113.667	101.333	75.6667	64	78.3333	69.6667	72	76.3333	77.3333	88.3333	86.6667	98.3333	87	90	89.6667	86.3333	88	89.3333	115.333	96.3333	88	82	83.6667	84.6667	87	89.6667
444	F	112.333	114.333	115.333	114.667	116.667	118.667	119	104.333	98.6667	89.3333	85.3333	96	116	87	87	81	106	102.667	99	89.6667	94.3333	84.3333	83.6667	91	88.6667	86.6667	89.3333
445	F	127.333	126.333	121.667	107	106	107.667	100	91.3333	106.333	103	105.667	105	107.667	117.333	112	109	112	103.333	96	96.6667	87.6667	104	94.3333	84.6667	100.667	93.6667	89.3333	92	83	83.6667	83.3333	82
446	M	92.6667	93	92.3333	94.6667	86.3333	87.6667	77.6667	76.3333	68	72	62.3333	80	74.6667	87.3333	84.6667	77.3333	73.6667	63	62.6667	58.6667	59.6667	65.3333	67.3333	78	83.6667	83.3333
447	M	95.3333	92.3333	91.3333	92.6667	59	82.6667	86.6667	81.3333	76.6667	84	96	85.6667	79	60.6667	78	70.6667	66	73.3333	72	77.6667	84
448	F	118.333	100.667	93.3333	58.6667	64.6667	69	69.6667	82.3333	81.3333	118.333	116.667	108.667	100.667	88.3333	91.3333	88	95	89.3333	92.3333	96	89	87	87	86.3333	92.6667	90.6667	92.6667	89.6667	101.667	121.667	107.333	103.333	106.667	76.6667	87
449	M	147.333	143	138	132	126.667	132	121.333	124.333	121.667	117.333	94.3333	117.667	93.3333	106.333	108	128.333	132.667	139	104.333	99.3333	98.6667	98.6667	84.6667	89.3333	94.3333	89.3333	85	83	79.3333	77.6667	92	100.333	95.3333	85.3333	83.6667	79.6667	81	79.6667
450	F	87.3333	93.6667	90.6667	55	69.6667	80.6667	77.6667	72	83.6667	74.3333	67.6667	62.6667	56.3333	89.6667	90.3333	85.6667	83.6667	82.6667	83	82.6667	84.6667	83.6667	94	92.3333	92.3333	87	86	87	82.3333	82	83.6667	89.3333	71.3333	75	79.6667	81.6667	88	92.6667	94	87.6667
451	M	118.333	120.333	118.333	123	122.333	120.333	101.333	107.333	101.333	87	81.6667	88.3333	108.667	113.667	105	94.6667	102	108.667	106.667	100.333	93	98.3333	92	94.6667	89	85.3333	86.6667	97.3333	90	89	106.333	107	111.333	104.333	103.333	114.667	111	106	108.333	94	93.6667	91	84.6667	77	81.6667	85	84.6667	81
452	F	116	113.667	114.333	120	116.333	124	131.333	103	89	89	89	97.6667	87	84.6667	89.3333	91	90.3333	89.3333	94	92.3333	89	86.6667	84	86.6667	86.6667	86	81.3333	80	86	94.6667	93.6667	96.3333	96.6667	96	94	93.3333	89	87	84.6667	85.6667	80.6667	77	74	83.6667	80.3333	82.6667	84.3333	91.6667
453	M	93	86.6667	72	75	70	67.6667	65.6667	63.6667	62.3333	62	62.6667	75.3333	76.6667	76	75	75.6667	73.6667	72.3333	73	75.6667	65.3333	64	66.3333	68.3333	69.6667	67.6667	68.6667	74	74.6667	69.3333	70.6667	71	69.6667	72.3333	80.6667	86.3333	89.3333	92.3333	90.6667	91
454	F	95.6667	98.6667	103.333	106	93.6667	123.333	120.333	109.333	108.667	89	92.3333	93	94.3333	99.6667	90	92.3333	84	83	80.3333	77.6667	76.3333	75.6667	80.6667	75.6667	80.3333	67.6667	75	76	78.3333	68.6667	68.6667	68
455	F	101	91.3333	74.6667	76	78.3333	79.3333	78	79.6667	103	91	88.3333	103	102.667	105	104	100.667	94.3333	89.3333	81.3333	81.6667	85.6667	86.6667	91	105	107	104	105	101.667	107	102.667	106.667	100	98.6667	90.3333	90.3333	88.6667	98	115.333	113.667	103	91.3333	89.6667	85	84	83.3333	88.3333	78.3333	75.6667
456	F	121.333	118	95.6667	102.333	111.667	115.333	107.667	121.667	115.667	122	122.667	118.333	101.667	113.333	113.667	111.333	110.333	119.333	113.333	109	102.333	75	74	116	116.667	104.333	76.3333	113.667	118.667	109.333	99.3333	90.6667	87.3333	75.6667	100	94.3333	76.3333	76.6667	101	102	103.667	104.667	92.3333	97	91	82	106	90.6667
457	F	68	90	74.6667	69.3333	77	76.3333	99.6667	116.333	116.667	114.333	113.333	111.333	110	109.333	111.333	109.667	106.333	105.667	102.667	104.333	117.667	114.333
458	M	76.6667	80.3333	77.6667	75	76.3333	78.6667	72.6667	73	68.6667	59.3333	60.6667	73	67	75.3333	67.3333	86.6667	92.6667	106.333	105	95	93.3333	89.6667	90.3333	85.6667	92.6667	83.6667	84.3333	86.3333	86
459	F	81.3333	81.3333	78.3333	74.3333	80	81.6667	74.6667	78.6667	67	69.3333	71	86	98.3333	83.6667	83.3333	84.6667	88.3333	94.3333	107.667
460	M	117.667	119.333	117.667	93.6667	129.667	83	70	62.3333	134	117	76.6667	80	88.6667	81.3333	88.6667	71	82.3333	83	86.6667	90.3333	91	81.6667	70.3333	80	88.6667	90	101.333	81	79.3333	85.3333	97.3333	102.667	103.333	74.3333	75	106	97.6667	88	86	93.3333	114.667	91.3333	73.6667	81.3333	92	79.3333	70	71
461	M	83.6667	81.3333	77.6667	80	77	92.6667	99	102	98.3333	91.6667	89	82	75.3333	73.6667	71.6667	78	78.3333	74	80.6667	83.6667	72.3333	70.3333	70	67	70	76.3333	80.3333	74	84.3333	74.3333	93.6667	83.6667	81	76	73.3333	78.3333	67	64.6667	73.3333	77.6667	81.3333	74	79.6667	71.3333	68	73	78.6667	75.3333
462	M	116	113.333	112.667	114.333	119	115	117	121	96	112	111.333	81.6667	80	114	119.333	116	124	110	96.6667	97	105.667	87.6667	76.6667	77.6667	101.333	76.6667	72.6667	61.6667	76.3333	81.3333	80.6667
463	F	106	101.333	108.333	102.333	97.3333	90	102.333	99.3333	94.3333	90	70.6667	68.6667	64.3333	69	71.6667	70.6667	75.6667	82.6667	81	83.6667	84	75	71	71	73.3333	77.6667	87	83.3333	80.3333	83.3333	61.3333	91	85	59.6667	80	78	75.3333	73.3333	81.3333	78.3333	77	82.6667	74	75.3333	74	92.3333	84.6667	70.3333
464	M	96.6667	114	114.667	132	102.333	92.3333	82	110.333	96	120.667	109.667	97.6667	78.6667	84.3333	93.6667	82	78.6667	71.6667	82.6667	87	74.3333	72	75.3333	78.6667	82.3333	83.6667	80.6667	93.3333	93.6667	121.667	120	92.3333	72.6667	73	92	107.667	82.3333	86	108.333	86.3333	75	85	101.667	73.6667	95.6667	88	97.3333	91.6667
465	M	93	74.6667	72.3333	75	94.6667	115	113.667	108.667	108.667	100	104	102	86.6667	79	88	107.333	102.333	101.667	104	74.3333	78.3333	78.3333	73.6667	77.3333	73.6667	70.3333	86.3333	79.3333	82.3333	79.3333
466	F	92.3333	86.3333	87	91.3333	99.6667	91	78.3333	71	65	64.6667	69	53	52.3333	66.6667	61	73.3333	72.6667	71.3333	75.6667	91.6667	87.6667	81	82.6667	82.6667	81.3333	82.3333
467	M	113.333	99	81.6667	86.6667	80.3333	81	69.6667	69.6667	78.3333	90.6667	84.6667	84.6667	70	72	83.6667	84.6667	78.6667	76.3333	79.3333	80.6667	81.6667	84.3333	89	88	92.3333	87.6667	92	94.3333	94.6667	93.6667	96	97.3333	110	101	104	92	89.6667
468	M	120	114	111.333	111.333	100.333	88.3333	94	89.3333	75.6667	82.6667	78.6667	76.6667	71.3333	63.6667	72	68	73.6667	75.6667	69.6667	69.3333	89	89.6667	88.6667	86.3333	82.6667	88	77.3333	84.3333	76	78.3333	89.3333
469	F	79.6667	72	68	59	77.3333	75	82.3333	96	119.333	99.6667	91	89.3333	93.3333	88.3333	74.3333	67	62.3333	56	70.3333	75	70.6667	78.3333	82	83.3333	85.6667	92	91.3333	90.3333	93.6667	91	91	92.6667	98	99.3333	101.333	96	98.3333	97.6667	93.6667	88.3333
470	F	126	120	129.333	133	129	102.667	88.6667	88.3333	84.6667	91	97.3333	93.6667	105.667	94.3333	92.3333	93.6667	91	90.6667	91.3333	88.3333	96.3333	96.3333	88.6667	86.3333	77	81.3333	81.6667	78.3333	72.3333	73	82.6667	91.6667	68.6667	71.6667
471	F	106	106.667	109.333	113	103	109.333	88.3333	88.3333	80.3333	73.6667	78	79	73.3333	78.6667	74	73.6667	75.6667	74	71	66.6667	73.6667	79	70	68.6667
472	M	103.667	102	100.667	106	106	107.333	109.333	70.6667	94.6667	79.6667	82.6667	102.667	97.3333	96	81.6667	84.6667	91.6667	91	86	82	84.6667	81.3333	102	88	88	90.6667	92	91.6667	105	87.6667	94.3333	97
473	F	87	99	102.333	102	107.667	104.333	101.333	106.333	95	100.333	99	96.6667	98.3333	116	110	109	106.333	108	101.333	103	102	101.667	105.333	87.6667	90.3333	89
474	F	113.667	112	111	111	114	94	94	93.6667	88.3333	76.6667	88.3333	78.3333	74	77.3333	72.6667	68.6667	70	69	73.3333	63.6667	70.6667	68.6667	72	72	69	74	74	74.3333	75.6667	73.3333	73.6667	74.3333	74	74.3333	79	78.3333	77	80	86.6667	83.6667	83	81	90.3333	87.6667	79	91.3333	94.6667	81
475	F	124.333	121.333	115.667	119	121	115	92	92	84.6667	87	80	101.333	97.3333	97	92	99	94.6667	99	100.333	99.6667	102.333	98.6667	101.333	99.3333	92	99.6667	93.3333	92.3333	90.6667	103
476	M	84.6667	85	77.6667	72.3333	75.6667	78.6667	96	96.3333	94	95.6667	93.6667	87.6667	86.3333	87.3333	85.6667	94.6667	105.333	79.6667	80.3333	80	85.3333	81.3333	65.3333	97	91.6667	84	79	80.6667	84	77	85.6667	79	75.6667	94	93.3333	91	96.3333	86.6667	88.3333	89.3333	93.3333	97.6667	114.333	87.6667	80	82	91.6667	106
477	F	124	126.333	109.667	107.333	80.6667	93.3333	92	84.6667	99.3333	93.6667	124.333	114	109.333	108.333	108.333	112	104	90	102	108.333	101.667	113
478	M	99.3333	93.3333	81	80.3333	96	94.6667	98	98.3333	106.667	101.667	99.3333	95.6667	97.3333	91.6667	88.3333	88.6667	89.6667	85.3333	89	89	86.6667	85	88.3333	83	82.6667	85.3333	87.3333	89	86.3333	95.6667	95.6667	90.6667	88.3333	89	88.3333	82	75.6667	78	90	87	83.3333	83.3333	83.6667	85.6667	80	78.3333	78.3333	75.6667
479	M	82	76.6667	68	67	83.3333	86	78	66.3333	64.6667	64.6667	72	80.3333	69	64	68.6667	71.6667	72.3333	81.6667	77	71.3333	76	73.6667	78.6667	78	80.6667	92	83	101.667	68.6667	70.6667	71	77	78	89	84.6667
480	M	98	85.6667	80	69.6667	68.6667	67	68	75	102.333	97.6667	89.3333	107.333	110.667	88	80.3333	93.6667	81	75.3333	91.6667	80	76	81	76.6667	72.3333	74	81	73.3333	74	70.6667	75.6667	85.3333	90.3333	83.3333	107	97.3333	89	92.6667	93	97	103.333	101	100	98.6667	96	99	99.6667	93	93
481	F	100.333	106	106.667	102.667	107.667	84.6667	87	86.3333	101	112	93.3333	104.667	103	92.3333	98	101.333	99	87	81.3333	75.3333	90	92.6667	90.6667	88.6667	82.3333	105.333	97.6667	89.3333	90	97	106	95.3333	108	92.6667	88.6667	86.6667	81.3333	79.3333	80	83	90	96.3333	106.333	104
482	F	103	107.333	107.667	101.333	97.6667	91.6667	97.3333	97.3333	97.3333	98.3333	120	103.333	92	89	87.6667	85.6667	85.3333	86.6667	84.6667	85	90	84.6667	83.6667	85.3333	82.6667	83	88.3333	89.6667	88.3333	87.3333	86.3333	85.6667	87.3333	84.6667	85.3333	87	88.3333	87.6667	90	90.3333	88.3333	86.3333	90	87.6667	88.6667	85	86.3333	86.6667
483	F	90.6667	81.3333	71.6667	64.6667	63	62.6667	83	71.3333	82.3333	74.3333	78.3333	98.6667	116	103	98.3333	108	108.667	108	129.667	117.667	119.667	122	119.667
484	M	107	121.667	87.6667	92	81.6667	78.6667	72.3333	83	79	71.6667	70	69.3333	78.6667	73	75	85	81.6667	71.6667	70	77.3333	73.3333	80.3333	70.6667	70.3333	67.3333	65	72.3333	72	72	76.6667	91.3333	95	104.667	109	105.333	108	97	97	93.3333	95
485	M	94	85	82.3333	99.6667	96	98.6667	94.6667	95.6667	114.667	104.667	89	92.6667	114.667	111.667	103.333	99.3333	99.6667	107	110.667	100	94	102.333	110.667	105.333	98.3333	93	89.3333	90	82.6667	81.6667	75	92.3333	101	99.3333	103	101.333	97	97	98	97.3333	96	98	96.6667	97.6667	97.6667	101.333	108	97.3333
486	F	107.333	107.667	107	105.667	105.667	94.3333	90	86	98.3333	92.6667	96	97.3333	86.3333	93.6667	83	85	90.3333	87.6667	87.6667	86.3333	82.3333	79.6667	74.3333	71.3333	70	69.3333	75.3333	76.3333	77.6667
487	M	91	91	91	114.333	105	82.3333	79	71.3333	71	75.6667	76.6667	78.3333	78.6667	75.3333	80	78.3333	78.6667	75.6667	73.6667	74	73.6667	64	76.6667	66.6667	61.3333	64.6667	69.3333	73
488	M	99.3333	100.333	78.3333	76.3333	73	78.6667	89.6667	91	82.6667	74	74.3333	72.3333	76	119	91.3333	78.3333	75.6667	76.3333	75.6667	70.3333	75.3333	78.6667	78.6667	69.3333	68.3333	85	94	89	81	81.3333	73.3333	77.6667	79.6667	77	65.3333	73.6667	66	62.3333	70	79.6667	90	93	83.3333	73.6667	74.3333	78	81.3333	82
489	F	86.6667	87.3333	86.3333	92.6667	83.3333	77.3333	77.6667	78.3333	83	77.3333	82.6667	76.6667	78	80.3333	81.3333	82.6667	78.6667	73.6667	72	73	69.6667	70.3333	69	66.6667	72.3333	78.3333	74.3333	73.3333	70	70.6667	72.3333	75.6667	79.6667	77.6667	75.3333	73.3333	72	72.3333	75	72.6667	72.3333	76.3333	73	75	78
490	M	104	66.3333	87.3333	89.6667	72.6667	67.3333	69.6667	101.333	88.3333	68.3333	72.3333	69.6667	65.6667	77	66	67.3333	67	67	74.3333	70	78	75	72.3333	68.6667	75.6667	68	71	73	74.6667	83	108.667	73.3333	70.6667	67	66.3333	72	70
491	M	91.6667	86.6667	90	57.6667	74.6667	70.6667	75	70	82	85.3333	71.6667	64.3333	71.3333	72.6667	71.3333	72	68.6667	65	72.6667	76.6667	76.6667	72	79.6667	78.6667	79.3333	77	74	67.3333	76.3333	82.6667	75.3333	70	78.6667	69.6667	76	75.6667	73	77	74.6667	74.6667	83.3333	70.3333	67.3333	70.3333	73.6667	75.6667	75	78.3333
492	M	119.333	119.333	115.333	79.6667	95	78	72	67.6667	81	94	103.333	108.667	100.333	94	87.6667	90.6667	78	81.3333	86.6667	85.6667	80.3333
493	M	88.6667	94	90.3333	90.3333	97.3333	87.6667	78.6667	65.6667	66.6667	77.3333	74.6667	73.3333	75.6667	78	77.6667	79.6667	78	80	71.3333	71	74.6667	74	74.3333	74
494	F	93	86.3333	98	103	105.333	99	100.333	84.3333	88	75.6667	79.3333	90.6667	101	93	93.3333	95.6667	98.3333	99	96	88.6667	82.6667	85	89	89.3333
495	M	83.6667	66.6667	66.3333	76.3333	71	65.3333	67.6667	71.3333	68.6667	72.3333	73	63.3333	73.3333	65.6667	67.3333	67.6667	66.3333	90.6667	81	75.3333	72.3333	68	67.3333	70
496	M	90.3333	65.6667	62.6667	67	93.6667	68	72.6667	76.6667	73.6667	62	66	60.3333	60.3333	80	77	70	72.6667	63.3333	61	73.3333	66.6667	56.6667	61	69.6667	77.6667	83.6667
497	F	79	79.6667	76.6667	93	74.6667	77.3333	73	97.3333	102	70	62.6667	60	72.6667	66	63.6667	64	87.3333	88.6667	74	94.3333	85	95.3333	97	101.667	79.3333	95	97.6667	92	90	96.3333	95.3333	105	94.6667	93	112	94.3333	91.6667	96	90.3333	88.6667	92.3333	93.6667	94.3333	103.333
498	F	106.333	109.667	104.667	113	90.3333	96.6667	94.6667	85	82.6667	82.6667	82.3333	81.6667	83.6667	97	97.3333	93.3333	95.3333	96.3333	93	99.3333	93.6667	94	96.6667	98.6667	95
499	M	93	93	92.3333	93.3333	90.6667	89.3333	97	98	74.6667	91	90.6667	83.6667	79.3333	78.6667	79.3333	78.3333	80	88.3333	83.6667	79	80	81.3333	88.6667	82	77.6667	87	78	79.3333	74.6667	77.3333	82.6667	86	81.6667	81.3333	82.3333	87	87.3333
500	F	110.333	108.333	117.667	113	123.667	123.667	105.333	108	105.333	113	117.333	69.3333	79.3333	108.333	93.3333	85.6667	80.3333	74	74.6667	68.3333	89	79.3333	90.3333	78.3333	94	100	93	97	88.6667	89	95	99.3333	91	88.3333	87.3333	85.6667	86	102.667	95	91	75.6667	85.3333	76.6667	74.6667	74.6667	72.3333	74.6667	72.3333
501	M	111.333	113.333	109.333	110	110	91.6667	96.6667	101	92	85	91.6667	89	81	75.6667	80.6667	95	79.3333	74	77.6667	84	79.3333	76.6667	76.6667	78.3333	78.3333	80.6667	78	78.6667	78.3333	87	86.3333	86.3333	81	84.3333	86	83.6667	83.6667	84.6667	83.6667	83.6667	86	96.6667	83.3333	79	82	86	85.6667
502	F	90.6667	88.3333	88.6667	93.3333	87.6667	91.3333	91.3333	87.3333	86	84	86.3333	82	79	75	72.6667	70.6667	72.3333	74	76.3333	70.3333	63	65.6667	104	117.333	110.667	93.3333	77.3333	77	75.6667	76.3333	76	75.3333	71	69.3333	61.3333	61	89	99.3333	85.6667	75.3333	73	67.6667	66.3333	78.3333	82	76.6667	77	69.6667
503	F	82.6667	81.6667	84	82.3333	72.3333	73.6667	78.3333	74	73.3333	72	74.3333	73.6667	72.6667	72.3333	73	77	78	79.6667	75	75.3333	73.6667	73.3333	75
504	F	89	89	119.333	123	104	90.6667	87	93.3333	90.3333	112	100	97.6667	122	109.667	118.333	105.667	96.3333	89.6667	92	94	98	98.6667	100.333	101.333	101.667	102.667	103.333	99.3333	96	97.6667	100.667	107	100	102.667	105	106	104.667	100	99	97.3333	97	102.333	99.3333	90	97	106	106.667
505	F	123.333	129.333	123.667	124	120	64	60.3333	59.6667	67.3333	72	75	72.3333	86.6667	85.3333	74.3333	70.3333	68	67	69	70.3333	76.3333	67.3333	69.6667	65.3333	69	76.6667	77	85.3333	84.3333	81.3333	67.6667	58.6667	60.6667	68.6667	67.6667	69	68	69.6667	72.3333	68.6667	56.3333	70.6667	67.6667	63.6667	69	81.3333	89	87
506	F	85.6667	77	75	63.6667	67	76.3333	87.3333	90.6667	86	88	91.3333	101.333	98	98.3333	96.6667	102.333	97.6667	95	99.3333
507	F	109	105	101	109.667	118.333	118.333	94.3333	79.3333	79	79	74.6667	91	99	102	88	85	86	94	93	100	101	111.333	96.6667	96.3333	90	98.3333	105
508	F	132.667	131.667	136.333	134.667	127.667	141.333	93.6667	95	92	91.3333	100.667	101.667	117.667	110.333	93	91.3333	108.333	93.6667	100	73.6667	95	93	102.667	92	95.6667	92.6667	88.6667	110.333	107.667	110.333	109.667
509	M	113	112.667	112.333	112.667	115.667	119	121	118.667	126	104.667	93	92	94	110	104	107.667	79.3333	83	85.3333	88.6667	90.3333	84.3333	85.3333	86.6667	79	75.6667	86	83.3333	76.3333	76	71	80.6667	77.6667	86	102	88.3333	91	92.6667	91	89	78	79	85	96.3333	88	89.3333	81.3333	76
510	M	106.667	98	103.667	102.333	98	88	79.3333	78.3333	85.3333	81.3333	84	79	72.6667	64.6667	63.3333	56.6667	62	55.3333	63	67.3333	70.3333	70.6667	72	73.6667
511	M	96	64	68.3333	81	86	82.6667	81.3333	86.3333	87	86	89.6667	91.6667	90.3333	90.6667	92	91.3333	89.3333	104.333	89	85	89	91.6667	86	77	86.3333	129.333	110	98.6667	91.6667	85.3333	83	77	78	73.6667	72	73.3333	72.3333	75.6667	76.3333	85	90.6667	84.3333	85.3333
512	M	85.6667	89.3333	108	120.333	124.667	99.3333	89.3333	89.3333	98	105.667	103.667	107.667	100.333	114	111.333	97	90.3333	115	111.667	120	121	125.667	125.333	123	113.667
513	F	90.3333	91	91	91	81	82	74	73.6667	73.6667	71.3333	82	73.6667	67.6667	79.6667	83	87.6667	72	68	68.6667	86.3333	88.6667	82	85.6667	87.6667
514	F	81.3333	101.667	91.6667	73	64.6667	83.6667	89.6667	102	102.333	91.6667	85.6667	89	85.6667	91.6667	88.6667	91.3333	98.3333	85	81	77.3333
515	M	113.667	125	97.3333	86.6667	114	111.333	87	86.6667	91.6667	79.3333	73.3333	84.3333	80	78.3333	76.6667	79	76.6667	79	79.3333	80.6667	83.6667	83.3333	80.6667	75.3333	75	83.3333	95.3333	96.3333	92.6667	88	93	94.3333	88.3333
516	F	108.667	107	116.333	111	107.667	79.6667	82.6667	77.6667	75.3333	74	85.6667	101.333	101	99	100.333	99.3333	107.333	112	101.667	103.667	94	109.667	113.667	96.3333	95.3333	90.3333	119	111.333	104.667	91.3333	108.333	111.333
517	M	100.333	100.333	99	99	99	98.3333	98.3333	98.3333	75	75	80.6667	84.3333	91.6667	117.667	118.333	108.333	98	97.3333	92.3333	91.3333	89.3333	86.6667	87	83.6667	83.6667	81.6667	81.6667	83.6667	81.6667	83.3333	81.6667	85	84	88	86.3333	86.6667	86	82.6667	82.3333	82.6667	88.6667	89	83.3333	85	88	88.6667	101.333	114
518	M	102.667	103.333	106.333	103.333	104.667	83.3333	88	85.6667	82	84.3333	96.3333	87.6667	90.3333	90.3333	83.6667	83	79.3333	82.3333	87.3333	81.6667	83.6667	87.6667	91	89	85.6667	92	89	89	90.6667
519	M	101.333	101.333	98	93.3333	97	96.3333	105.333	60.6667	75	68	95.3333	104.667	110	99.3333	83.6667	91.6667	87.3333	84.3333	86	81.3333	75	74.3333	93.6667	72	77.3333	69.3333	73.3333	74	81.3333	85.3333	85.3333	88	94.6667	91.6667	79.3333	67	70	64	86.3333	73.3333	73	77	77	70	65.6667	64.6667	76.6667	79.6667
520	M	125	119.667	123.667	83.3333	93.6667	95	85.3333	82	72	76.3333	90	88.6667	86	85.6667	81.3333	81	78.3333	87.3333	104	117.667	118	111.667	121.333	119.333	117	105	100.333	114.333	120.667	127.333	111	122	120.333	117.667	96.3333	80.6667	78	90	100.333	106	104.333	122.333	114.667	103	95.3333	95.3333	81.3333	80
521	M	93	94	87	92	67.3333	87	66	73	72	61.6667	68.3333	69.3333	76.6667	74.6667	87.3333	83	75.6667	66.3333	60.3333	62.6667	65.3333	69.3333	67.3333	76.6667	66.3333	61.6667	64.6667	66.3333	65.6667
522	M	111	108.333	75	99.3333	88	86	73	70	63.3333	86.3333	97	89.6667	84.3333	83.3333	98	100	90.6667	92.3333	92.6667	87.3333	86	85	84.3333	82	77	74.6667	74.6667	74	72.3333	90.6667	91.6667	86.3333	89.3333	88.6667	87.6667	88.3333	86.3333	83.3333	83	82	79	78.3333	82	81.3333	80	77.6667	72.3333	103
523	M	114.667	116.667	114.333	108	100.333	95	104.333	109	107.667	101.667	89.3333	92.3333	91.3333	83.6667	93.6667	103.333	105	122	101.667	89.3333	103.333	108	95	86.6667	117.333	88	79	96	100	97.6667	97.6667	102	104.333	100.333	98.6667	96.3333	99.6667
524	F	116.333	117.667	112	119	114.667	94.3333	112.333	107	102.667	109.333	106	106	104.667	89	79	74.6667	77.6667	76.6667	73.3333	73.3333	90.3333	88.6667	83.3333	87.6667	77	75.3333	71	64.3333	64.3333	70	73	73.6667	90.6667	80.6667	77.3333	76.6667	79.6667	86.3333	84	81.3333	93.6667	72.6667	70	70.6667	75.6667	83.6667	85.3333	82.6667
525	F	85	85	82.3333	83.6667	81	81.3333	88.3333	70.3333	66	67.3333	81.3333	86.3333	78.3333	79	83.3333	85.3333	100.667	104.333	110.667	101.667	111	114.667
526	M	95	96.3333	89.6667	81.6667	90.6667	98.6667	77	74.3333	74.6667	86	75.3333	74	77.3333	91.6667	78.6667	90.3333	87	83	84.6667	89.3333	85.6667	82	91.6667	89.3333	85.6667	87.6667	90.6667	84.3333	76.6667	84.3333	73	99.6667	95.6667	87.6667	88	90.6667	77	80.3333	94.3333	93.6667
527	M	96.3333	91.6667	87.3333	90	93	88.3333	86.6667	84.6667	84	84.3333	89	97.6667	92.6667	89.3333	107	96	89.6667	88.3333	98.6667	92	92.3333	97.6667	94.6667	91.6667	90	90.6667	87.3333	90	89.3333	88.3333	101	96.3333	92.6667	94	93.3333	89.3333	87	95	96.3333	96.3333	105.667	114	111.667	107.667	104.333
528	M	121.333	100.667	82	83.3333	80	100.667	95.6667	85	87.3333	94.3333	96.3333	91	88.3333	89.6667	96	98.3333	94.3333	90	95	88	85.3333	93.3333	91	89.3333	89	91.3333	90.6667	91.6667	88	86	89.3333	89.6667	86.6667	86	86	91.3333	90.3333	88	90	88.6667	86	81.3333	83.3333	90	94.6667	96.3333	97.3333	98
529	M	99.6667	96.6667	110.667	110	90.6667	94.3333	96.6667	92.3333	95.3333	109.333	93.3333	97	95.6667	85.3333	81.6667	80.6667	96.3333	85.6667	81.3333	75	78.3333	79.6667	79.3333	83.3333	83.6667	86.6667	85.6667	87.6667	87.3333	86.6667	86.6667	87.3333	93	99.3333	103.667	99	89.3333	87.3333	85.3333	85	83	80.6667	82	82.6667	85.6667	92	85.6667
530	M	98.3333	95	98	84.6667	76.6667	80.3333	79	73.3333	77.6667	66.6667	67	75	74	67.3333	70.3333	67.3333	67.3333	67.6667	70.6667	78	80.3333	76.3333	77.6667	76.6667	75.6667	77.6667	74.6667	73.6667	72.3333	72.6667	79	78	82.6667
531	M	102.667	103	103.667	104.333	100.667	109.333	109.667	105.333	120.333	89	77.3333	89	69.6667	102	100.333	76	73.3333	59.3333	58.3333	61.3333	71.6667	77.3333	84.6667	92.6667	80.6667	76.3333	91.3333	80.3333	80	76	79.6667	74.6667	67.6667	60	67.3333	59	57	64	72.6667	79.3333	76.3333	72.3333	84.3333	83	88.3333	78	76.3333	87.6667
532	F	110	115.333	112	111.333	110	103	87	82.6667	92.6667	98	90	84.3333	79.6667	94	85.6667	74.6667	83.6667	74.3333	71.6667	79.6667	94.3333	89	99	109.333	86	88	94.6667	105.333	106.667	110.667	112.667	113.667	105.667	106	103.667	98.3333	91.6667	110.333	111.667	111.333	117	115.333	121	116.667	115	117.333
533	F	91.6667	89	89.6667	89	90	91.6667	91.3333	93	87.6667	84.3333	87	86.6667	87.6667	89.6667	95	82	82.6667	79.3333	82	78.6667	92.3333	105.667	97.6667	95.3333	96	96	98	97	96	97.6667	95.6667	94.3333	93	93.3333	94	95.3333	97	100	93	91.6667	92.3333	92.6667	92.6667	93.6667	93	96.6667	98	90.6667
534	M	105.667	106.333	105.667	75	76	78.3333	71.6667	77.3333	65.6667	68.6667	76.6667	74.3333	74.6667	84.3333	83	81	71	67	75.6667	83.3333	96.3333
535	M	102	106	88.6667	96.3333	76.3333	80.6667	78.6667	74	75.3333	77.6667	87.3333	89.3333	83	79.6667	80.3333	81	83	83.6667	86	86.6667	86.6667	91	87.3333	85.3333	86.6667	92	90.3333	86.3333	87.6667	90.6667	86.3333	85	86.6667	91.6667	90.3333	88.6667	94.3333	87.6667	88	88	88	89.6667	90.6667
536	F	105	105	97.6667	98.3333	94.3333	93.3333	67.6667	70	81	74	66.6667	89.6667	98.6667	88	92.6667	82.6667	77.6667	75.6667	66.3333	72.6667	67.3333
537	M	116	98	101	111	99	108	98	84	84	103	112	108	85	78	85	82	84	89	82	79	76	78	76	78	76	98	100	98	97	99	97	96	95	97	96	91	93	103	97	90	90	90	88	82	83	87	78
538	M	123	122	133	98	100	84	88	71	80	87	90	84	73	84	70	72	75	71	66	67	80	80	74	73	76	72	77	71	72	79	66	79	70	68	68	64	62	61	68	93	88	89	88	96	88	81	89	98
539	M	107	107	105.667	106	105.667	97.6667	102.667	95.6667	99.6667	97.3333	97.6667	83.6667	82	82.3333	99.6667	107.333	93	89	78.6667	81	77.3333	76	76	79	77	75.3333	75	73	69.6667	79.3333	84.6667	75.6667	73.6667	70.6667	76.6667	70.3333	67.6667	80.3333	80.3333	89.3333	85.6667	75.6667	67.3333	63	64	79.3333	83.6667	78
540	M	95	79	71	68	69	80	102	81	83	82	78	72	70	71	74	75	80	86	91	86	73	72	73	79	76	79	75	86	80	81	91
541	F	112	108.667	81.6667	91	77.3333	82	82.3333	74	82	91.3333	81	101.333	87	97.6667	82.6667	102	84.3333	92.3333	82.6667	75.6667	76	73	72	78	93	106.667
542	M	97.6667	98	92.6667	110	95.3333	73	79	65	68.3333	72.3333	77.6667	84.3333	96.6667	97	106	79.6667	70	72.6667	77.6667	78.6667	80.3333	99.6667	88	92.3333	101	95.6667	90.3333	102.333	87	89	83.6667	72.3333	83	81.6667	89.6667	93.3333	73.6667	77.3333	77.3333	82.6667	99.6667
543	F	91	101	91.6667	83.3333	75.6667	72.6667	76.3333	73.3333	78.3333	74.6667	71.3333	71.3333	77.6667	73.6667	72	77	87	96.6667	79.6667	70.6667	92.3333	90	82	74.6667	74.3333	84.6667	80	80.6667	76.3333	77.6667	76.6667	76.6667	78.3333	80.3333	74.6667	70.6667	78.6667	94	102.667	90.6667	85	88.6667	81	76.3333	79.3333	73.6667	80.6667	76.3333
544	M	95.6667	94.3333	84.3333	98.6667	81.3333	84	86.6667	84.3333	108.333	100.333	99.3333	91.6667	87	81.3333	80.3333	77.6667	79	79.3333	78	83	94.6667	98	74.6667	78.6667	80.3333	87.3333	82.3333	85	87.3333
545	F	70.3333	70.3333	77.3333	65.6667	71.3333	79	90.6667	87	89.3333	78.3333	86	77.6667	87	85.6667	74	78.3333	81.3333	86	86.6667	79.6667	85.3333	85	86	73.6667	75	61.6667	65	87.3333
546	M	110	105	110	114.667	104.667	85.3333	76.3333	80.6667	100	104.333	101.333	83.6667	90.6667	94.6667	108	102.667	91.3333	96	97	98.3333	96.6667	92.6667	98.3333	85.3333	81.6667	81.6667	99	113.667	107	91	84.3333	103.333	104.333	98.3333	98.6667	89.3333	87.3333	93.3333	88.3333	100.667
547	F	97	97	94.6667	94.6667	76.6667	70.6667	70	82.3333	98.3333	107.667	104.333	104.667	104.333	84	83.3333	83	92.3333	91.6667	89	87	87.6667	99.6667	87.6667	86.3333	84.3333	82.6667	79	88.6667	74	77.3333	75	69.6667	73	67.3333	63	83.3333	72.6667	85	89	88.3333	94.3333	91.3333	101.667	100.333	100	92.6667	96
548	M	76	103	92	86	90	86	104	101	84	75	74	73	77	86	74	91	87	87	92	96	99	101	102	101	103	104	107	105	114	115	114	111	107	106	105	105	104	105	102	111	110	108	112	110	107	106
549	M	102.667	79.3333	126.333	127.667	93.3333	114.333	96.6667	82	91	79.6667	80	93.3333	85.6667	77	71	73	73.3333	74	75.6667	79.3333	71	77	65	75.3333	71	70	71	72.6667	72.3333	71.6667	77	82.3333	85.6667	76.3333	78	82.6667	79.3333	83.6667	75.6667	79.6667	85.6667	90.3333	97
550	F	117.333	113	89.6667	92.6667	85.3333	85.3333	92.3333	92.6667	83.6667	92	100.667	97.3333	94	92	89.6667	88.3333	86	91	89.3333	87.3333	83.6667	83.6667	86	87.3333	82.3333	81.6667	87.6667	79.3333	79	86.3333	83	78.6667	81.6667	78	77	79.3333	84.6667	81	80.3333	83.3333	96.6667	81.3333	86	87.6667	82.6667	85.6667	83.6667	80.6667
551	F	85.6667	82	86	105.333	105.333	84.3333	75	77.6667	71.3333	75	72	76.6667	79.6667	80	91.6667	91.6667	106.667	101	79	82.6667	83	79.3333	83.3333	86.6667	89.6667	87.6667	81	80.3333	87.3333	92.6667	93	94.3333	93.3333	91.6667	91	105.333	95.3333	101	98.6667	91	88.3333	83	82.3333
552	F	117.333	120.667	120.333	118	118	120.667	121.667	117	94	100	93.6667	93.6667	91.3333	97.3333	88.3333	77.6667	73	67	63.6667	84	84.3333	84.6667	77.3333	80.6667	76	88.6667	80.6667	83.6667	80.6667
553	F	105.667	103	103.333	102	104.333	94	98	106.333	87.6667	92.6667	90.6667	84.3333	82	99.6667	99.6667	115.333	91.3333	92.3333	93.6667	86.6667	85.6667	87	89.3333	87	87.6667	97	95	91	90	91.3333	89.6667	89.3333	89.3333	90.3333	92.3333	94.6667	98.6667	96.6667	96.6667	97.6667	95.3333	94.3333	88.6667	89.6667	90.3333	89	94	83
554	F	104.667	106	109	74	78.3333	76	81	93	109.667	94	86.3333	76.3333	74.6667	75.3333	77.6667	77.3333	72.6667	82	79.6667	82.6667	84.6667	87	84.6667	81.3333	83	86.3333	89.3333	83	89	101.333	87.6667	87	87	86.3333	89	91.6667	93	105.667	100.667	90	86
555	F	99.3333	99.3333	100.667	94	92.6667	89	90.6667	77	101.333	101.333	102	106.333	107.667	101.333	90	91.6667	88.6667	91.3333	87.6667	89.3333	90	93.6667	90.6667	91.6667	90.3333	86.3333	86.3333	86.6667	84	84.3333	79	87.3333	95.6667	111.667
556	M	85	87	84	86	82	84	83	87	74	95	82	71	73	73	67	72	92	80	72	97	103	103	97	92	89	87	85	85	88	87	86	85	84	87	87	86	85	85	86	87	85	85	87	86	83	84	84	85
557	M	117.333	113	110	109.667	89.6667	116	104	96.3333	88.3333	88.6667	87.3333	100.667	107.333	108.667	100.333	83	78.3333	71	67.6667	81.3333	82.6667	80.3333	76.3333	74	83	80	79	79.3333	76.6667	76.6667	78.6667	78.6667	78.3333	71.6667	107.667	109.333	100	90	96	117.667	113	104.333	104.333	107.333	105.667	104.667
558	M	105	102	110	98	95	92	95	90	89	95	85	78	76	90	78	75	71	70	73	80	84	78	72	74	73	67	69	66	67	87	86	86	80	88	87	83	83	83	91	90	91	88	85	91
559	M	109.333	84.6667	89	74	89.6667	93	84	77.6667	79	74.6667	74	91	82	69	77.3333	81.6667	72	73.3333	71	70.6667	70.3333	78.6667	77.6667	77.3333	77	76.3333	75.3333	77	76.6667	80.3333	80	79	78.3333	77	76.6667	74.6667	75	72.6667	75	74.6667	74.6667	76	77	75	77.3333	78	77.6667	79.6667
560	F	106	106	106	110	71.6667	56.3333	74	73.3333	80.6667	75.6667	69	82	97.3333	89.6667	92	93.6667	97	98.3333	93	92.3333	93	95	94.3333	94.3333	101.333	92.3333	91	96.6667	87.6667	93	91.3333	99.3333	95.6667	91.6667	94.3333	90	106.667	89.3333	86.6667	94.3333	89.3333	102.667	109.333	102.333	98.3333	101.667	85.6667	80.6667
561	M	95.3333	91	69.6667	67.6667	61	65.6667	64	66	75.6667	86.3333	83	83.6667	78.3333	79.6667	81.6667	76	73.3333	72	70.6667	69	67.3333	69.3333	72.6667	66	63.3333	82	81.6667	73.6667	73	80	86	99	91.6667	78.3333	77.3333	77.6667	79	86.6667	92
562	M	89.3333	90.6667	89	65	68.3333	70.6667	80.6667	73.6667	87.6667	114.667	120	121.333	120	115.333	115.667	103	107	105.333	108	99	96.6667	101	100	89.3333	95.6667	83.3333	86.3333	81	78.6667	86.3333	101	103.667	89	81.6667	80.3333
563	F	117.333	107	103	98	86.6667	87.3333	82.6667	89.3333	90.6667	120.667	113	75.6667	71	63	68.3333	76.3333	66	65.3333	81	78.3333	75.3333	70.3333	84	84.3333	69.3333	70.3333	63.6667	62.6667	77.6667	75.6667	74.6667	78.3333	84	79	77.6667	80.3333	69	70	61	65.6667	66.3333	68.3333	79.3333	79	78.3333	84.6667	90
564	M	126.333	120.667	111	78.6667	70	62.6667	63.6667	71	94.6667	116.333	106.333	99.6667	77	76.6667	81.3333	79	79	90.6667	82.3333	81	83	81.6667	84.6667	79	94	84.3333	81.6667	77.3333	71.6667	90	76	75.3333	87.6667	83	85.6667	80	80.3333	77.6667	75	84	83.3333	88.6667	104.667	96.3333	90.3333	92.6667	89.6667	90
565	F	127	92	92	83	84	85	84	83	112	116	98	105	100	98	96	92	93	92	89	87	88	86	84	85	101	99	101	101	105	98	90	92	105	126	106	97	98	96	96	97	106	108	107	110	113	129	117	120
566	M	112	115.667	111.667	91	97.3333	79.3333	88.6667	81	81.3333	83	85.6667	77.6667	84.3333	80.3333	79	83	78.3333	76.3333	74.6667	69.3333	91.3333	73	78.3333	87.3333	90	95.3333	92	90.3333	96	92	89.3333	98.3333	88.3333	86.3333	85	88.3333	92	89	89.6667	91.3333	91.3333	81	79	82	84.3333	87.6667	88.3333	84.3333
567	M	107	104	70	66	82	77	97	109	111	108	97	98	99	100	98	96	100	99	97	97	99	94	98	96	96	95	96	102	88	110	118	125	119	113	114	114	114	115	112	104	103	103	105	103	107	110	110	110
568	F	108	104.667	89.6667	97	95.3333	83.6667	106.667	108	93	95.3333	77.6667	78	67.6667	64	63.3333	92.6667	86.3333	80	72	72.3333	73.6667	71.3333	72	75.3333	65	66	75.6667	68	69.6667	66.6667	75.3333	70.3333	65.3333	84	73	66	63.3333	61.6667	67.3333	59	62	61.6667	59	63.3333	62.3333	67.3333
569	M	89	57	63	71	85	66	96	92	93	93	93	88	88	84	87	91	90	87	83	80	77	83	86	95	83	80	84	86	89	105	113	101	100	96	92
570	F	73.3333	73.3333	114	84	84	77.3333	77.6667	83.6667	102	96.6667	77	75.6667	66.3333	64	77.6667	77.6667	71.3333	78.3333	74.3333	75.6667	69.6667	70	71.3333	74	109.667	113.333	96	84.6667	99.3333	98.3333	94.3333	92	97.6667	112.333	109.333	99.6667	95.3333	102	81.3333	71.3333	75.3333	75.3333	77	69.6667	67.6667	68.3333	74	74
571	M	98.3333	98	102.667	106	93	107.667	102.333	90.6667	90.6667	87.6667	96.6667	94	85.6667	84	84.6667	82.3333	84	80	80	83.3333	81.3333	84	84.6667	90.3333	86	80.3333	80.6667	77.6667	83	92.6667
572	M	107	109	78	72	64	61	62	67	69	62	61	65	63	61	59	59	64	56	60	61	66	60	75	75	73	76	79	86	87	89	90	90	93	87	74	72	71	75	83	96	107	102	110	103	100	98	100	101
573	F	115.667	115.667	122.667	105.333	96.3333	91.3333	68.6667	86	86	90	98.3333	92.6667	105.333	65.3333	60	52.6667	81.3333	74.3333	80.3333	100.667	96.3333	94	91	97.6667	83	68.6667	78	66	94.6667	77	68	70	65.3333	62	62.3333	62.6667	64	65.6667	61	60.3333	84	84	70	65.3333	79.3333	74.6667	69	61
574	F	121.333	121.333	115.667	118	115.333	112.667	99.3333	90.3333	80.3333	73.6667	79.6667	81.6667	78	82.3333	90.3333	98.3333	101.667	95.6667	94.6667	99.6667	88.6667	89.6667	93.3333	95.3333	101	99.6667	99	95.6667	97.3333	95.6667	97	99.3333	99	94.6667	95.6667	92.3333	93	91.6667	91.6667	90.3333	87.3333	85	86.6667	82.3333	83	79	79.3333	82
575	M	89	85	69	52	62	71	66	64	65	66	65	66	74	92	75	81	88	90	88	85	91	87	84	81	82	92	94	84	82	74	81	83	82	79
576	M	92.6667	92.6667	85.3333	87	85.3333	85.6667	93.3333	84.6667	81	83	95.6667	104.667	102.333	91.3333	96	95.3333	84.3333	86	104.667	107.667	92	76	85.3333	87.3333	80.6667	78.6667	74.3333	76.6667	94.6667	80.6667	79.3333	89.6667	93	103.333	101	93.6667	86.6667	87	89.3333	93	89.3333	95.3333	98	93.6667	93.6667	93	88.6667	88.6667
577	F	102.333	91.3333	92	82.6667	83.3333	75.3333	92	78.3333	81	82.3333	88	82.3333	78	81.3333	83.6667	78.3333	84.6667	80.6667	88	83	80.3333	82.6667	81	79.3333	78.3333	76	74.6667	75	77	72.6667	75.3333	65.6667	67.3333	73
578	M	83	79	75	69	63	73	63	69	79	77	74	71	76	75	73	73	74	73	74	77	82	76	76	76	76	75	74	71	70	69	70	73	75	80	80	77	75	76	76	84	85	81	76	75	83	90
579	F	105.333	105.333	104.333	103	102.667	103.333	104.667	79.6667	80.3333	89.6667	88	92	87.6667	88.6667	84.3333	76.3333	70.6667	70.3333	71.3333	65.6667	77.6667	69.6667	70	74.3333	73	74.6667	78	70.6667	69	67.6667	72.6667	71.3333	84	83.6667	90.3333	81.3333	96.3333	87	90.3333	81.3333	75.3333	88	80.3333	79.3333	84	79.6667	86	83.3333
580	F	133	134	97	118.333	99.3333	101.667	115.333	130.333	100.667	91.3333	98.3333	97.6667	93	106	109.333	82	86.6667	78.3333	82	82.3333	77.6667	74.6667	72.6667	73.6667	78.6667	89.3333
581	F	87	84	71.6667	80	74.3333	67.3333	79.3333	75.6667	86.6667	81.3333	86.6667	88.6667	91	103	99.6667	97.3333	88	89.6667	86.6667	82	78.6667	73.3333	77	79	79	69	86.6667	82.3333
582	M	100	103	98	103	106	83.3333	80.3333	78.6667	76.6667	79	72	76	84.3333	94	89.3333	91.6667	101.667	96	87	98	86.6667	82	84	81.3333	86.3333	83.6667	85.6667	86	88.3333	85.3333	89.3333	89.3333	94	99	96.3333	101.667	97.6667	101.333	100	94.6667	90.3333	85.6667	90
583	F	101	90.3333	70.3333	73.6667	74.3333	69	70.3333	71.6667	111.333	108.667	102.333	94.6667	93.3333	91	89	91	95.3333	89.3333	93	90.3333	94.6667	92.3333	85.6667	103.333	104.667	98.3333	96.6667	85.6667
584	M	92	77	87	91	88	85	80	79	81	71	75	79	74	67	65	71	60	94	91	99	111	118	123
585	F	105.667	108.667	92.6667	113	74.6667	68.6667	66.6667	74.3333	88.3333	101.667	98.3333	101.667	79	84.6667	74.3333	85.3333	75	77	72	72.6667	68	67.6667	89.3333	93.6667	82.3333	72	81.3333	77	72.3333	74.3333	74	75	71	75	70.6667	94.6667	86	82	79.6667	83.3333	81.6667	83.6667	90	85.3333	85.6667	86	78.3333	81
586	F	85.3333	85.3333	103.667	102	94	93.6667	88.6667	85	102.667	102	90.6667	78.3333	80	78	82.3333	80	82	92.3333	97.3333	100.667	98.6667	93	93.6667	110	114	109.667
587	M	124	124	114	93.3333	84.6667	82.3333	88	80.6667	78.6667	75.3333	74.6667	95.6667	92	90.6667	96.3333	114.667	104.333	88.6667	88.3333	88	87.6667	88.6667	87	85	83.6667	81.3333	81.6667	84.3333	83	81	83	85.3333	84.6667	82	79.3333	81.6667	81.6667	81	79.6667	81	79.6667	80.6667	83.6667	86.3333	87.3333	91	91	86.6667
588	M	117.667	116	110.667	100.667	99	89	87.6667	82.3333	86	87.6667	107	103.667	99	98.6667	99.3333	103.333	96.3333	99.6667	92	110.333	101.333	90.3333	83.3333	84.6667	86	83.6667	83	86.3333	83	83	84	84	79	79	75.3333	75	78	77.6667	76	74.3333	74	77	77.3333	76.3333	77.3333
589	F	107	101	111	115	117	114	101	101	83	84	84	82	104	102	92	89	86	75	89	92	94	92	83	83	79	84	80	85	77	76	85	85	94	90	81	86	81	83	92	87	92	91	88	96	92	96	100	107
590	F	91	101	99	95	103	104	74	71	73	79	81	68	61	61	61	60	54	85	70	62	61	56	90	85	83	75	73	72	71	75	72	73	69	68	68	77	78	82	98	86	81	77	77	72	70	66	82	90
591	M	123	115.333	115	118.333	116.333	109.667	115.667	119.667	94.3333	99.3333	94	93	103	89	89.3333	91.3333	87	86.6667	94.3333	94.3333	88.6667	96	92	89.3333	88	87.3333	86.6667	89.6667	86.3333	85.3333	85	88.3333	98	87	86	84.6667	86	80	93	83.6667	88.6667	95.6667	98.3333
592	F	101	86.6667	98.6667	99.6667	98	86.3333	82.6667	91.3333	91.3333	86.3333	82.6667	91.6667	89.6667	72.3333	75	72.6667	65.6667	68.6667	91	81
593	F	106.333	105.667	102.667	81	83	74.6667	72.6667	71	81.3333	93.6667	89.3333	95	85	73	80	79	78	85.6667	83.6667	83	84.6667	86.3333	92.3333	91.3333	93.6667	96	84.6667	85.6667	87.6667	90.6667	89	87	85.6667	89.6667	89.3333	96	78	80.6667	108.333	106.333	94	86	96.6667	95	90.3333	84.3333	85.6667	73.6667
594	F	81.6667	75.6667	79.6667	71	60	67.6667	66	70.6667	80.3333	75.6667	82.3333	84	85.6667	89.3333	88.6667	81.3333	83.3333	68.3333	82	85.6667	74.3333	73.3333	68.3333	68.3333	72	80	76.3333	78.3333	84.3333
595	M	123.333	126	124.333	124.333	103	97.3333	93	94.6667	96.6667	95	110.667	101.333	96.3333	92.6667	95.6667	94	95.6667	94.3333	93	86.6667	88.3333	91.3333	97	97.3333	96.6667
596	M	102	102	128	118.667	135.667	135.667	105	98.6667	102.333	111	94.3333	91	89.3333	89	79.6667	86.6667	104.667	88.3333	81.6667	75.6667	99	84	101.667	93	90.3333	89.3333	83.3333	85.6667	85	81.6667	80.3333	87	94.3333
597	M	106	109	108.333	107.333	84.3333	75	82.6667	77	76	74.3333	72	73	72.3333	75.6667	68.6667	79	83	85.6667	95.6667	96	87.6667	91	77	79.3333	80	73.3333	73	70	74	84.3333	65.6667	68.3333	72.6667	68.3333	82.3333	72	72.6667	75	74	75.3333	80.6667	84.3333
598	F	75.3333	75.3333	80.6667	87	83	78	78.6667	74.3333	74.3333	83	94.3333	91.3333	90.3333	92	85.3333	87.3333	82.3333	83.3333	79	79	84.3333
599	F	91	87	87.3333	68.3333	60	57	68	73	68	73	63	69	64	74	68	62	62	62	75	74	64	73	75	71	71	71	72	69	72	70	71	88	71	84	65	63	71	78	78	79	79	81	79	82
600	M	136.333	78.6667	91.3333	75.6667	75.6667	78.3333	78.6667	72	75	73.6667	65.3333	63.6667	64	72	80.3333	81.3333	82.3333	82.3333
601	M	96.3333	93.6667	92	98.3333	76	87.6667	76	72.6667	80	76.6667	85.6667	69.3333	61.3333	79	74.3333	81	80.3333	69	71.6667	83.3333	86
602	F	109.667	105.667	117.333	107	87.3333	75	75.3333	74	90.6667	81.3333	75	74.3333	81.3333	86.3333	80.3333	75.3333	76.3333	76.3333	76	78.6667	78.6667	80.6667	83.3333	79.6667	74.6667	79	77.6667	78.3333	84.6667	83	79.3333	77.6667	80.3333	78	75.3333	73	69.6667	68.6667	77.3333	65.6667	77.6667	76.6667	76.6667	76	79.6667
603	F	109.667	101	84.3333	77	62.6667	69	65	77.6667	87.3333	94.6667	86.6667	89.6667	88.6667	90	88.3333	93	93.3333	93.3333	93	96	93.3333	87.6667	87.3333	83.6667	83	82	79.3333	84.3333	86	86.6667	86.3333	83.6667	85	88	85	86	94	95	104	92.3333	93	93.6667
604	F	103	93	100.333	98.6667	79.3333	84	76.3333	72.3333	69.3333	89	90	76	66.3333	66	77	68.6667	67.6667	84.6667	91.3333	92.6667	92	99.3333	96.3333	89	83	80	88	89.3333	86	80	76.3333	90.6667	94.3333	84	82	76.6667	71.6667	80.3333	83.3333	91.6667
605	F	100.333	107.333	106	115.667	86.6667	77.6667	84.6667	102	120.333	101.333	140	125	121.667	122.667	123.667	123	122.667	120.667	120.667	120.333	119	117	111.333	113	104.333	99.3333	102	101	100.667
606	M	111	71	94	61	82	71	70	95	113	114	105	96	90	92	88	88	82	81	79	74	85	89	84	80	87	98	108	102	103	84	63	60	89	105	83	78	68	60	59	68	85	84	70	63	57	58	79
607	M	114.333	119	118.333	119.333	114.667	107.333	105.667	103.667	95.6667	107.667	97	100	81.6667	77.3333	76	94	98.3333	89.3333	94.3333	88	86.3333	85	85.3333	95	92.6667	92.6667	91.6667	74.6667	74.3333	75.3333	78.6667	78.6667	84	89.6667
608	F	121.667	118.333	119	121.333	122	103.667	95.3333	89.3333	90	88	87.3333	99.6667	120.333	101.333	100.667	106.333	116.333	88.3333	92.6667	92.6667	95.3333	98.6667	94.6667	102.667	118.667	93.6667	94.6667	92.3333	95.6667	101.667	93.6667	97.6667	97	94	100	102	106.667
609	F	104.667	104.667	97	91.6667	91.6667	98.3333	72.3333	78	77.3333	81.6667	83.3333	81.3333	92	105.333	115	86.3333	82.3333	80.3333	77.6667	79.3333	81	80	81	87	88.6667	92	97.6667	97.3333	102.667	100.333	98
610	F	78	69	79	78	75	82	74	76	80	91	93	98	94	93	91	91	94	97	95	94	94	91	91	92	91	93	90	95	91	91	96	100	93	98	86	88	89	95	99	99	98	92
611	M	80.3333	96.6667	96.6667	98.6667	114.667	91.6667	65.3333	62.6667	55.3333	65	82	80.6667	72.3333	85.3333	78.3333	73	68.6667	76.6667	67	66.3333	69	70.6667	69	81.3333	78.3333	103	86.3333	76.3333	75.3333	86.6667	76.3333	63	63	63.3333	63.3333	64.6667	69.6667	72.3333	74.6667	76	77.3333	82	80.6667	74	83	89.6667	87.3333	89.3333
612	M	104	75	80	110.667	101.667	105.667	114	116.333	121.333	115	116.333	130.333	118	96	101.667	85.6667	86.6667	99.6667	109	119.667
613	M	94	95	97.6667	100	95.6667	95.3333	83.6667	82.6667	75.3333	74	72	96.3333	90.3333	88	93.6667	84	77.6667	71.6667	77	74	74.6667	74.3333	76	82.6667	79.3333	84	81	87	82	81	79.6667	77.3333	75.6667	79.3333	86	90.6667	91.3333	99.6667	95.3333	84.6667	80	79.6667	86.6667	106.333	101.333	101.667	109	109
614	F	84.6667	78	79	80.3333	79	64.6667	66.3333	64	65	71.3333	67.3333	77.3333	85.6667	86	88.6667	84.6667	82	82.3333	79.3333	75.3333	74.6667	74.3333	78	77.3333	80.3333	77	76.3333	79	78	80.3333	78.3333	76.6667	78.6667	86.3333	86.6667	90	81.3333	78.6667	79.3333	80	79.6667	78.3333	87.3333	67.6667	69.3333	68	66.3333	82
615	F	120.667	120	115.333	116	78	88.3333	71	77	77.3333	87.6667	90.3333	90.3333	95.3333	82.3333	94	90.3333	85.6667	92.6667	92	104.667	88.6667	87.3333	87.6667	99.6667	93	99	111.333	111	105.667
616	F	119.333	124.333	116	117.667	118.667	117.667	112.667	105.333	89	106.333	101.667	106.667	110.333	89.6667	81	82.3333	83.3333	81	78.3333	72.3333	71.6667	73.6667	75.6667	76.3333
617	F	120	122.667	108	87.3333	109.333	88.3333	98.3333	118.667	107.667	106	98.6667	87.3333	90.3333	112.667	113.667	100	95.3333	94.6667	94.3333	98.6667	91	93.3333	94	92	92	90.6667	88	87.6667	87.6667	83.6667	85	91	88	75.3333	88.6667
618	M	130.667	134	105.667	105.667	102	102	90	93	98.6667	103	103.667	101.333	92.3333	87	89.6667	87	79.6667	72.6667	70.6667	68.6667	68.6667	87	90	101	90	93.3333	92.3333	88	83.3333	81.6667	78.6667	74.6667	95.3333	86.6667	101.333	75	75.3333	69	68.3333	81.6667	91	87.3333	82.6667	106	94	86	78.3333	80
619	F	101.667	102.333	82.6667	104	101	103.667	123.333	115.667	114	101.333	100.667	97.6667	89	99.3333	95	90.3333	88.6667	97.6667	92.3333	88.3333	79.3333	93.6667	85	94.6667	89	91.6667	109	112.667	94	87.3333	91.6667	105	110.333	113
620	M	99.3333	99.3333	83	83.3333	90.3333	94	84	77.6667	86.6667	76.6667	89.3333	88.3333	63.3333	81.6667	74.6667	75	74.6667	89.3333	63	67.3333	67	60.6667	61.6667	64.3333	61	77.6667	100.667	77.3333	73.3333	91.6667	83	72	76.6667	73.6667	75.3333	83	86.6667	92	90
621	F	116	116	109.333	105	115.667	118	113.333	115.667	114.667	114.667	106.333	79	88.3333	92	98.6667	88.3333	80.6667	80	82.6667	81.3333	88.3333	82	74.6667
622	F	117	83.6667	104.667	90.6667	83.6667	82	115	121.333	105.333	104	95	94.3333	96.6667	93.6667	93.3333	94	99.3333	93	90.6667	85.3333	102.667	92.6667	88.6667	84	79.3333	80.3333	90	94.6667	97	97.6667	89.3333	83.3333	84.6667	94	99	106.333	100.333	88	81.6667	78	77	75.3333	73	85.6667	88.6667	87
623	F	99	98.6667	99.3333	102	82.6667	93	78	80.3333	61.3333	77.6667	83.3333	94	92.3333	96.3333	80	78	76.6667	82.3333	82.6667	80.6667	83.6667	77	73.6667	74	79.6667	89.3333	90.6667	82	79.6667	83.3333	86.6667	89.3333	87.6667	84.6667	80	80	82	80.3333	88	87.6667	86.3333	82	76.6667	74.3333	74	78.6667	87.3333	88.6667
624	F	82.6667	82.6667	110.333	84.3333	114.667	85	94.6667	108.667	114	99.6667	95.3333	90	93.6667	96.3333	89.6667	78.3333
625	M	90	86	101	90	96	78	89	95	101	83	72	81	76	79	78	76	74	84	90	94	99	105	102
626	M	105	105	104	82	83	81	75	75	75	84	101	106	98	92	98	95	93	89	92	92	93	91	88	88	91	88	90	86	85	93	98	89	77	86	85	85	87	89	92
627	M	103.333	105.667	100.333	82	85	83.3333	77.6667	84	94	108.667	101.667	88.3333	78.6667	75	76.3333	80	81.6667	87	89.6667	90	97.6667	106.333	97.3333	105.333	105.667	99.6667	90.6667	95.3333	109	92.3333	91.6667	100	98.3333	94.6667	95	97.6667	93
628	M	70	78	60	56	70	72	57	64	73	93	89	83	82	91	75	59	77	73	69	66	66	65	65	64	61	70	69	67	66	70	71	74	71	74	76	74	69	74	88	88	84	78	75	71	72	69	77	77
629	M	92	101	86	80	72	94	98	79	75	74	84	75	81	80	94	93	82	77	80	81	104	88	81	89	81	83	78	77	78	81	80	80	83	84	85	86	82	101	86	83	98	88	83	86	96	115	120	110
630	F	128.333	126.667	122.667	117	123.667	101	92.3333	69.3333	73	88	93	101.667	75.6667	72.6667	67	83	81.3333	79.6667	76	70.3333	65.6667	92.3333	88.3333	86.3333	79.3333	71	67.6667	71.3333	76.3333	95.3333	74	79.6667	73	76.6667	86.6667	80.6667	80.6667	86.6667	98.6667	73.6667	72.6667	74
631	M	122	111.667	89.3333	81	92.6667	129.333	109.333	115.333	111.667	118	90.6667	64.3333	53.6667	61.3333	60	58.6667	62.3333	71.3333	81.6667	86.6667	86	84	83.3333	81	76.6667	75.6667	79.6667	77.6667	78.3333	72.3333	73.6667	85.3333	80	97.3333	63.3333	65.6667	71.6667	77.3333	83.3333	89.3333
632	F	106.667	102.667	106	110	107	106.333	106	104.667	101	98	94.3333	87.3333	83.3333	97	68.6667	75.6667	96	94	88.3333	84.6667	79.6667	72	68.3333	89	86.3333	80	78	74.3333	73.3333	72.6667	70.6667	75	72	69.6667	72.3333	78.6667	80.6667	90
633	M	112	93	82	82	78	77	80	115	98	92	99	100	85	80	73	71	80	79	78	74	73	73	68	85	82	77	80	82	84	72	77	73	75	81	83	85	87	88	94	103	108	107	111	108	107	107	112	109
634	F	108	100.333	93.6667	94.6667	81.6667	89.6667	71.6667	80.3333	72	69	69	77.6667	78.6667	73.3333	77.6667	77.3333	71.6667	85.3333	79	78	82	86	87.3333	87	80.3333	76	75.3333	74.3333	75	77.6667	90.3333	91.6667	95	98.6667	91	93	89.3333	90.3333	90.3333	86.3333	82.3333	83.6667	84.3333	86	87.3333	80.6667	79	79
635	M	126	95	105	104	109	86	80	101	83	73	68	70	83	65	70	63	67	71	66	72	67	85	91	66	71	79	87	114	106	91
636	M	90	69	116	82	75	97	112	95	78	72	66	87	79	80	87	100	104	95	97	92	92	81	79	87	90	110	97	92	92	89	86	83	84	80	88	85	89	104	91	90	86	85	111	95	120	110	98	92
637	F	81	64	59	57	58	67	61	63	63	63	67	72	68	68	67	67	67	65	65	67	72	68	66	73	62	69	67	67	66	66	67	68	66	69	67	68	70	69	76	78
638	M	108.333	107.333	107.333	96.6667	86	76	106	85	81	86	79	84	83	80	80	86	90	88	89	87	88	89	91	91	87	85	85	88	81	93	83	83	92	95	93	91	103	92
639	F	97.6667	98.6667	103.667	97.3333	94.6667	89.6667	95.3333	80	68	78	66.6667	71.3333	68.6667	85	69	84.3333	92	92.6667	78.3333	79.6667	76.6667	91.6667	80.6667	75.3333	67.6667	84.6667	73.3333	69	68.6667	71.6667	73.3333	79	82.3333
640	F	105.333	109.333	111.667	107	104.667	108	68.3333	68.6667	64.3333	62	76	73.6667	75.6667	77.6667	77.6667	80	79.3333	78	84.6667	71	77.6667	82.3333	82	79.3333	73	72.3333	84	94	85.3333	79.3333	76.6667	77	71	73.6667	65	67	75	76.3333	68.3333	70.6667	66.3333	78	75	73.6667	73.6667	74.3333	73.3333	73.6667
641	F	99.6667	95.3333	98.6667	122.333	123.667	111.667	108	112	117.667	114.333	114	93.6667	78	81	80	94.3333	103	95	88.6667	97.3333	97	94.6667	98.6667	90.6667	84.6667	85	107.333	101.667	88	78	75.3333	72.3333	71.6667	70.3333	72.6667	67.6667	83	95.3333	81.3333	75.6667	88.6667	81.6667	106.333	103.667	74.3333	84	71.3333	91
642	F	116.667	112.333	121.333	115	112.667	105	105	100.333	106	98.3333	66.6667	85.6667	74.3333	98.3333	114	97	83.6667	71	74	72.6667	85.3333	79.6667	82.3333	80	86	87.3333	71.6667	84.3333	105.333	88.3333	94	87.3333	82.3333	88	94	97	73.6667	72	71.6667	76.6667	83.3333	78.3333	75.3333	68.3333	77.3333
643	M	122.667	119	121.333	122.667	131.667	121.333	97.3333	90.6667	91.6667	82.3333	80	90.6667	78	70.3333	67.3333	86.3333	93	86.3333	87.6667	84.6667	87.3333	84	98.6667	100.667	96.6667	83.6667	74.3333	78	73	74.3333	78.3333	96	97	94.6667	97.3333	105.333	102.667
644	M	91	88	83	83	86	76	70	70	75	81	78	77	78	80	84	82	83	106	87	76	73	74	80	78	78	84	81	76	78	97	91	76	69	80	84	84	86
645	M	104.667	107.667	105.333	108.333	101.667	105.333	98	89	84.6667	80	84	70	64.3333	65.6667	75.3333	82	82	73.3333	75.3333	70.3333	64.6667	62	64	60.3333	60	79.3333	77.6667	77	80.6667	91.6667	99.6667	99.6667
646	F	105	103	85	88	71	66	65	76	77	82	99	111	108	88	86	80	76	70	77	75	76	82	84	79	77	85	81	85	98	94	96	98	100	111	108	108	101	87	84	82	82	83	91
647	M	105	111	110	102	106	85	83	74	71	87	76	78	74	78	73	74	74	75	70	77	84	83	75	72	77	69	70	73	74	72	77	78	79	82	75	77	85	85	102	100	90	82	83	81	91	99	102
648	M	85	83	89	88	87	83	71	69	70	68	64	74	73	62	73	62	73	66	78	73	67	65	66	64	68	66	67	65	67	67	68	71	69	73	73	68	80	79	69	104	78	77	74	66	65	66	66	62
649	M	117	85	84	81	83	82	88	96	81	73	74	91	101	74	78	79	73	75	72	76	96	92	81	74	72	72	76	79	71	68	66	84	73	65	61	91	99	77	69	57	66	74	72	86	92	83	91	81
650	F	112	109	104	99	89	84	104	100	82	73	72	72	74	75	86	77	77	84	86	91	92	95	107	90	92	105	102	99
651	M	78	83	93	92	106	116	111	100	88	86	87	88	105	92	104	102	104	99	103	104	98	95	92	100	90	86	87	101	91	88	90	93	94	92	92	89	92	86	85	84	94	80	77	102	98	90	85	86
652	F	117.667	128	108	104.333	107	107	95.6667	87.6667	87.6667	100.333	93.6667	90.6667	81.6667	61.6667	65.3333	73	75	69	63.6667	61.3333	74.3333	81.6667	89.3333	86.6667	90	89	97	106.667	100	83.3333	85.6667	90	84.3333	82	85.6667	85.3333	73.3333	74	83	82.3333	86	76.6667	64	87.3333	94	96.3333	95	93
653	M	131.333	136	138.333	139.667	138.333	126.667	125.333	124.667	92.6667	80.6667	94.6667	81	100	108	99.3333	98.6667	72.3333	70.3333	85.6667	76.3333	86	81.3333	77	74	78.6667	67.3333	61.6667	84.3333	76.3333	73.3333	74.6667	73	74.3333	76.3333	79.3333	79.6667	81.3333	82.6667	84	82	83.3333	82.3333	86.6667	104.667	100.333	95.3333	88.3333	80.6667
654	F	102.333	102.667	104.333	112	103.333	107.333	94.6667	87.3333	83.6667	88	87.6667	69.3333	65.6667	71.6667	87	90.3333	87.3333	80.3333	70.3333	78	75.3333	75.6667	77.6667	74.6667	72.6667	86	79.3333	78.6667	75.6667	82	80.3333	80	82.6667	74	69	70.6667	71.3333	80.3333	80	80.6667	82.3333	85.3333	81.6667	82.3333	79.3333	83
655	F	129	129	123.667	117	121	122.333	116.667	105	103.333	96	83.6667	77.3333	77.3333	85	98.6667	100.333	99.3333	105	95	103.667	104.667	88.3333	86.6667	88.3333	98.6667	92	107.333	99.3333	99.3333	92	96.3333	98.3333	90.3333	89.6667	87	85.6667	105	110.667	97.3333	90.3333	91	88.3333	92	94.3333	87.3333	89.6667	94.3333	93.6667
656	F	120	121	115	110	76	79	79	78	78	78	77	95	94	92	93	91	96	90	92	85	87	85	92	93	99	120	100	94	99	89	81	75	85	96	99	90	90
657	M	97	86	86	79	79	104	106	94	80	76	87	84	87	84	75	78	96	91	86	80	80	83	88	88	97	100	93	93	101	97	83	80	79	74	80	104	93	83	84	81	83	79	85	82	82	82	79	80
658	M	85.3333	81.6667	85.3333	83.6667	86	84.6667	79	78	79.3333	71.3333	74	79.6667	72	75.6667	73.6667	93.6667	100.667	98.6667	97.6667	97.6667	94	94	96.6667	97.6667	97.3333	103.667	107	103	104.333	97	104	101.333	96.6667	94.3333	100.667	104.333
659	M	84.6667	84.6667	106	80.6667	99.6667	117	90	92	102	102	97	89.3333	83	81	79	76	71	84.6667	81.3333	68.3333	69	76	79.3333	82.6667
660	M	113.333	116	112.667	117.667	103.667	75.6667	70.3333	80.6667	73.6667	84.3333	86	96.3333	93	76.6667	76.3333	69.6667	84.6667	77.6667	68.3333	80	73	78.3333
661	F	93	93	105.667	107.333	100	94	74	66.6667	66.3333	90.3333	105.333	96.3333	89.3333	86	83.6667	80.6667	107	98.6667	93	81.6667
662	M	121.333	113.667	73.3333	100	96.3333	99	97	98.6667	98.6667	59.6667	74	74.3333	107	91.6667	78	72.3333	68.6667	84	92.6667	100	80	81.3333	83.3333	78.3333	80.3333	88.3333	80.3333	100	106	87.6667	83	83.6667	86	89.6667	87.6667	79	97.6667	98.6667	105.333	67.6667	81	103.333	103	86.3333	79	74.6667
663	M	90	88	86.3333	86.3333	91	84.3333	89.6667	86.3333	88	92	73.3333	82	79.6667	82	104.333	106	105.333	98.3333	91.6667	96.6667	95.3333	96	96.6667	97.6667	93	96.6667	95.6667	93	87.6667	82.6667	81	84.3333	84	86	85.6667	94.3333	88	87.6667	89.3333	93.6667	96
664	F	80.3333	78	73	71.6667	70.3333	72.3333	76.6667	91.3333	93.3333	91.6667	86	92	88.3333	90.3333	80.3333	86	85	92.3333	100.667	106.667	96	88.6667	99	98.3333	94.3333	90.6667	93	91	90.6667	96.3333
665	F	125	127.667	117.333	104.333	105.667	82	80.3333	80	76	83.3333	88	95.3333	81	78.3333	78	81	77.3333	77.6667	83.6667	72	74.3333	79	72	74.3333	69	69.6667	64.3333	69.6667	73.6667	75	99	98.6667	92.6667	75.6667	78.3333	87.6667	92	97.6667	99.3333	85.6667	97.3333
666	M	127.333	100	141.333	102	92.3333	87	79.3333	76.6667	109	105.333	132.667	109.667	99.6667	92.3333	88.3333	99	109	91.6667	108.333	90.3333	79.6667	90.3333	99.3333	79.6667	73.6667	104.667	102	93.6667	89.3333	88.6667	86.6667	89	94	84.3333	77	86.6667	91.6667	93.3333	89.3333	86.3333	84	81	78.6667	80	79	90	90	97.6667
667	F	125	101.667	94.3333	82	79.6667	77	77	88.3333	85	80	99	100.667	112	87.3333	97.3333	78.3333	98.6667	104.667	89.6667	96.6667	108.333	78.6667	72.3333	81.6667	79	69.3333	70.3333	68.6667	74	73.3333	72	76	67	68.6667	69.6667	81.6667	89.6667
668	M	94	72.3333	81.6667	95.6667	79	72.3333	71	68	69.3333	69.6667	68	73.3333	67	77.3333	103.667	83.3333	93	85.3333	76.3333	81	76	83.6667	84.6667	80.3333	86.6667	86.6667	89.6667	84.3333	82.3333	79.6667	75.3333	75.3333	75	73.6667	73	76.3333	71.6667	73	70.6667	73.6667	77	74.3333	80	80.6667	84.6667	83.6667	88.6667	87.3333
669	F	94.6667	89.6667	93	76.3333	72.6667	91	73.3333	94	96	101.333	106.667	100.333	99.6667	99	101	99	97.3333	100.667	98.3333	98.3333	93.6667	95.6667	93.3333	91.3333	91	89.6667	78	78.6667	79.6667
670	F	97.3333	102.333	93	86.6667	92.6667	78.3333	73.6667	82.3333	113.333	123	101.667	96.3333	92	92.6667	83.6667	77.6667	76.6667	70	106.333	104.333	94.6667	89.3333	108.333	96.3333	86.6667	86.6667	86	89	99.3333	88	86.3333	105.667	95	98.6667	84.6667	72.6667	86.6667	102.333	101.667	98.3333	101.667	100.333	101.333	112.333	105.667	99.3333	96.3333	93.6667
671	M	92	106	103.667	80.3333	105	99.6667	99	106	97	100	95	84	82	66	72	84	73	74	76	71	67	75	76	88	70	70	73	73	78	90	81	78	82	90	80	76	83	84	97	93	97	0	0	0	0	83	92	105
672	M	117	115	115	88	77	73	76	73	82	92	90	94	99	90	84	81	86	91	88	82	89	81	92	82	79	80	67	85	88	78	89	76	72	73	68	81	83
673	F	108.667	106	82	79.3333	83	93	97	90.6667	85.3333	76.3333	73	75	78	73.6667	81.3333	83.6667	83	98.6667	94	89	82.3333	76.3333	76.6667	78.3333	91.3333	94.3333
674	M	84	94	100	91	86	94	80	85	96	92	98	93	95	89	83	82	77	78	82	89	105	101	89	86	80	90	89	80	75	70	82	101	100	92	91	94	91	90	88	87
675	M	97	115	110.333	104.333	97.6667	93	96.3333	120.667	122	117	114	103.667	89.3333	79.6667	96	83.6667	76.6667	79	79	80.6667	75.3333	73.3333	75	88.3333	86.3333	91.6667	89.6667	83.3333	84.6667	113.667	115	112.667	107.333	94.6667	90.6667	108	118.333	115.667	122.667	101.667	95.3333	99	91	94.6667	101	117.667	105	95
676	M	86	82	87	103	75	73	73	95	74	67	70	85	89	83	84	84	87	86	93	90	85	93	82	78	73	77	79	68	80	86	94	79	91	85	92	83	83	79
677	F	128.333	121.333	120.667	69.6667	69.3333	56.3333	78	75	90	81	85.6667	81.6667	76.6667	83	108.667	93.6667	78.3333	71.6667	71.3333	72.6667	76.3333	79.6667	81.3333	87.3333
678	M	102	93.3333	93	93.3333	88.6667	89.3333	79.6667	71.3333	69.6667	73.6667	73.6667	72.3333	68.3333	79.6667	79.6667	79.6667	79.6667	61.6667	86.6667	68	69.6667	72.3333	73.3333	75.6667	72.3333	69.6667	67.6667	69.6667	81.6667	75	78.6667	78.3333	86	83.6667	81.6667	87	82.3333	83.6667	89.3333	84.6667	95	87.6667	86.6667	86	85	83	80	76.6667
679	M	80	67	84	75	77	81	69	70	65	100	96	94	91	93	92	90	85	85	82	81	80	79	79	77	80	80	80	81	79	80	80	78	73	79	60	79	80	76	73	77	76	76	73	82	73	65	70	69
680	M	120.333	122.333	108	75.3333	67.6667	81.3333	80	82	91.6667	96.3333	81	84	87.3333	88	81.6667	84	88	79.6667	80	70.6667	85.6667	89.3333	89.6667	88.3333	88.3333	86	86.6667	80.3333	83.3333	82.6667	87	87	89	85.6667	92.6667
681	F	86	77	72	69	79	93	94	92	70	61	68	70	74	82	85	90	94	96	92	90	75	77	68	65	67	76	78	77	91	91	94	79	76	83	82	92	86	71	67	72	72	80	86	71	66	71	83	75
682	F	112	116.667	117.333	125.667	93	71.6667	72	78.3333	75.3333	74.3333	76	99	94.6667	87	78.3333	77	70	62.3333	62.6667	67.6667	91.3333	83.6667	73.3333	72	76.3333	86.3333	95.6667	78.3333	65.3333	68.3333	75.3333	76.3333	76.3333	87.6667	85.6667
683	F	94.6667	76.6667	60	77	70	69	73	64	70	74	76	115	91	73	74	71	73	72	73
684	M	93	98	96	70	72	85	74	74	83	89	71	86	80	88	93	98	98	96	90	91	96	97	89	86	103	90	92	95	92	89	85	87
685	M	121	117	114	115	112	119	117	121	79	72	71	78	79	76	80	78	74	73	64	64	63	66	65	68	71	70	70	69	74	75	82	84	68	66	71	71	72	69	72	78	75	78	72	78	77	102	118	110
686	M	111	86	92	90	111	107	94	85	92	86	95	107	103	112	97	90	90	81	81	82	87	83	74	87	81	95	76	80	71	86	101	82	90	87	77	84	86	88	88	82	96	76	91	78	85	103	93	85
687	M	90	84	92	95	90	71	65	64	63	71	72	68	78	71	69	63	67	73	80	78	76	73	69	68	71	87	88	92	88	77	71	71	72	68	72	80	90	87	75	70	75	94	99	67	69	64	82	82
688	F	133	109	76	78	76	71	79	117	97	83	69	97	82	77	77	74	76	76	79	104	124	116	99	95	98	92	87	87	84	82	83	79	80	79	74	69	74	78	77	68	80	69	67	69	74	91	98	106
689	M	135	139	129	126	133	93	108	95	114	115	103	93	85	82	85	123	108	99	95	93	93	93	94	92	94	105	102	103	106	93	90	90	113	125	111	105	99	93	94	98	105	109	113	131	137	129
690	F	86	87	88	83	58	60	62	60	66	66	63	57	86	87	59	102	81	99	115	101	101	98	101	96	99	99	91	89	100	90	94	98	94	97	94	81	82	100	105	107	98	94	96	108	107	98	95	94
691	F	103	102	110	110	123	89	100	101	113	84	82	80	79	78	77	82	81	82	86	89	92	97	100	101	92	84	85	87	91	114	111	99	96	99	106	107	113	119	115
692	M	105	106	104	108	77	71	80	114	107	113	102	107	99	98	102	104	105	82	81	84	98	96	87	90	93	94	92	94	94	94	93	95	97	96	97	104	125	101	98	97	113	105	105	95	91	95
693	F	110	104	83	68	53	62	86	76	79	75	74	74	73	82	83	81	79	78	80	83	84	83	83	86	83	84	106	100	83	81	83	86	88	89	89	123	99	97	85	90	86
694	M	111	105	107	73	74	75	84	116	125	108	94	92	96	92	92	103	96	98	90	84	88	83	81	80	86	105	105	95	91	132	122	90	99	98	95	113	88	86	89	98	91	118	99	96	97	98	105	109
695	M	120	123	152	110	106	109	109	117	87	71	62	63	93	94	82	79	81	85	92	120	99	93	88	87	89	91	95	93	92	89	87	89	86	87	87	89	88	89	88	88	87	88	87	90	92	90	86	88
696	M	115	114	115	82	78	79	73	75	112	114	87	79	83	111	91	88	87	95	96	98	94	87	87	89	92	94	99	101	109	111	109	87	83	92	97	82	89	75	68	75	75	90	83	79	86	88	112	128
697	M	129	143	119	100	90	86	86	89	137	135	137	117	111	112	145	118	118	109	108	112	115	122	132	124	142	138	144	131	128	131	127	148	126	133	137	115	108	107	103	120	113	90	89	93	98	106	122	155
698	F	104	110	104	118	123	117	116	115	116	85	71	71	79	112	113	109	95	85	78	80	98	98	94	94	94	95	97	94	90	91	105	121	112	96	94	76	75	77	106
699	M	108	110	85	113	80	87	94	100	107	101	95	95	88	84	85	85	82	80	78	78	80	78	76	79	85	80	90	88	87	87	86	82	91	86	86	93	94	95	98	98	100	86	85
700	M	125	130	113	95	93	86	87	83	77	80	91	90	111	112	110	112	115	111	113	114	99	86	91	95	112	101	89	100	109	96	92	103	110	124
701	M	105	103	95	107	110	109	114	103	102	92	86	64	89	65	65	72	77	70	84	83	87	76	76	73	69	68	71	73	75	74	72	80	76	73	72	75	70	68	70	70	69	67	63	57	55	56	59	60
702	M	124	110	109	101	124	110	109	98	84	87	81	70	75	77	85	108	94	88	116	119	90	80	83	71	80	89	97	101	94
703	M	107	106	103	97	98	64	65	63	69	70	76	71	70	68	67	69	68	67	67	70	71	68	68	68	70	72	66	67	81	83	73	68	72	74	62	65	69	67	79	70	62	61
704	M	100	77	84	82	77	98	92	106	87	80	74	82	82	89	87	93	94	94	94	91	90	99	105	84	83	84	85	81	81	83	97	109	102	105	104	110	112	113	96	96	102
705	F	117	113	105	102	104	97	91	76	73	72	72	68	68	91	79	75	89	86	84	83	82	82	79	79	80	79	80	80	80	70	71	71	73	74	67	57	71	83	88	92	93	93	93	91	88	91	171	80
706	F	102	97	96	97	78	86	80	76	81	87	83	79	83	91	95	92	90	96	98	96	101	92	96	82	88	84	83	86	83	85	79	79	82	97	100	93	95	98	89	89	100	90	89	93	92
707	M	108	64	82	66	74	98	113	99	94	97	84	85	86	86	89	78	79	76	77	103	95	95	91	90	84	72	68	71	75	79	65	67	94	91	89	87	75	72	71	73	78	81	80
708	M	118	94	90	81	74	74	65	72	85	81	93	89	86	83	87	90	84	82	88	94	86	93	86	82	90	85	80	79	80	83	79	81	80	79	75	71	71	72	66	71	76	77	66	68	71	66	68	70
709	M	99	69	70	71	87	109	106	105	93	86	82	89	82	79	79	79	76	77	75	75	71	75	69	72	72	73	73	74	76	92	78	76	86	86	97	107
710	M	103	105	85	74	66	71	75	77	68	80	116	108	98	88	84	81	82	78	81	81	83	86	83	85	91	112	91	95	90	89	117	117	103	97	99	87	89	95	74	75	79	84	88
711	M	104	84	85	78	108	94	91	93	90	87	93	84	82	90	81	98	90	84	89	96	105	114	90	115	111	101	93	96	82	87	89	95	93	108	113	110	118	117	116	130
712	F	92	88	90	78	73	74	76	79	100	102	113	112	103	101	106	103	97	102	101	88	87	94	109	102	92	113	90	88	87	94	89	90	83	82	81	85	91	101	100	102	104	94
713	M	98	99	101	84	85	81	77	83	92	112	117	110	96	94	92	93	85	78	97	109	111	123	111	101	76	76	88	90	93	98
714	M	120	98	91	109	101	123	127	121	107	93	88	115	106	104	99	92	94	101	95	96	92	91	91	93	93	99	91	83	107	116	107	109	109	89	98	108	118	110
715	M	103	77	74	85	81	80	83	105	92	85	89	82	77	87	86	82	82	81	80	79	75	78	86	91	98	95	89	93	94	98	101	99	100	91	84	90	93	74	74	75	78	81	84	77	75	103	107	106
716	M	100	77	80	65	74	90	80	83	77	84	78	75	74	79	81	84	93	93	98	85	75	77	77	83	95	89	75	81	80	107	101	95	99	95	87	93	79	74	77	82	85	96	100	103	137
717	F	96	66	89	60	82	73	66	64	66	93	98	86	88	68	66	88	76	85	81	86	81	83	83	79	81	77	64	67	80	73	68	87	89	108	101	95	88	79	75	71	78	90	88	68	66	67	76	69
718	F	95	86	59	58	63	71	63	66	74	73	67	64	65	66	61	64	61	67	73	71	70	68	69	68	68	66	69	70	69	75	68	71	75	73	76	70	68	62	62	61	61	62	63	65	80	74	66	61
719	F	108	107	114	92	98	82	74	105	101	88	84	87	104	105	104	86	88	84	97	106	99	89	88	87	86	85	92	89	91	94	80	79	82	97	108	87	83	86	73	73	96	99	99	93	83	93	81	78
720	M	100	114	109	81	86	71	101	126	123	102	87	101	100	102	100	109	90	101	104	89	86	84	94	102	113	106	102	103	84	79	93	98	113	98	89	80	95	106	109	89	71	78	85
721	M	109	107	113	104	67	79	63	60	61	96	119	107	93	83	83	80	82	82	84	88	88	90	91	95	91	86	104	107	94	87	86	93	75	81	73	81	89	112	120	99
722	M	101	101	107	83	73	57	60	84	87	78	65	80	76	71	69	71	85	81	81	85	79	74	98	89	72	81	74	75	68	77	73	81	80	80	85	80	79	66	66	69	69	70	99	80	79	115	105	112
723	M	91	95	65.3333	76.6667	80.3333	95	93	92	101	84.3333	80	73	78	70.6667	77.6667	83.3333	91.6667	99.3333	101.667	85.6667	76.6667	81	76	79	86	64	76	107	92	79	77	80	63	74	68	75	96	88
724	M	103	102	77	76	82	97	94	88	87	72	72	72	73	77	65	76	81	76	75	82	82	78	82	76	83	65	69	72	76	74	75	83	75	93	86	86	85	86	92	95
725	F	97	77	67	62	66	66	79	95	103	98	89	86	83	80	84	95	103	101	93	86	85	86	89	88	92	86	83	97	78	83	94	93	77	80	78	74	71	80	88
726	M	105	107	80	65	81	74	72	95	106	105	99	96	91	91	93	87	79	85	89	88	69	87	113	91	88	70	76	74	74	74	79	76	81	114	102	112	119	128
727	F	106	106	96	81	76	81	74	85	84	91	83	81	74	75	72	70	69	85	83	83	77	80	83	90	93	82	79	83	84	88	74	73	67	86	89	79	69	79	84	83	81	88	100	109	118	120	122
728	F	102	92	97	65	62	67	97	93	91	109	101	90	94	90	86	83	83	84	84	86	88	87	87	86	84	81	76	78	81	92	88	87	84	88	110	78	77	79	92	97	94	100	103	97	88	81	83
729	F	97	100	95	81	71	66	71	68	65	63	75	108	106	104	101	96	96	88	111	110	110	106	107	109	110	114	119	118	120	119	120	113	109	111	99	92	98	84	85	83	87	89	89	90	91	116	118	97
730	M	102	77	77	62	66	62	62	72	71	84	78	81	73	74	79	65	67	57	73	64	66	63	66	64	62	70	71	69	67	67	71	75	81	89	81	75	65	64	65	70	67	67	95	90	75	75	72	81
731	M	113	77	72	69	85	102	106	89	84	82	84	87	84	82	78	81	77	78	78	81	79	77	79	82	81	79	72	73	73	72	81	79	81	98	106	100	96	101	82	67	75	78	79	80	86	105	102	79
732	M	85	77	70	75	74	64	64	90	87	86	101	86	81	69	96	90	95	87	71	70	63	69	68	85	80	82	75	76	68	70	58	78	93	107	98
733	M	93	104	84	82	74	72	70	79	98	96	84	80	78	78	75	79	80	75	71	79	80	80	81	80	82	78	76	71	72	90	94	82	81	86	82	65	70	89
734	M	118	108	110	100	99	134	124	112	102	88	83	84	89	89	85	84	81	81	81	84	86	92	97	89	86	93	100	102	97	98	105	89	87	88	95	97	103	109
735	F	102	74	66	62	62	62	72.3333	71.3333	74.6667	72.3333	78	76.3333	79.6667	79	74	70	73	76	75	77	77	80	82	81	90	80	80	73	74	72	72	74	72	79	104	100	78	64	71	77	91	95	107
736	M	106	110	105	99	65	73	69	64	69	75	80	83	82	80	75	79	73	72	73	74	81	83	78	85	83	81	75	80	76	88	76	77	72	72	74	70	67	69	87	95	102	100	83	77	73	78	85	86
737	M	94	67	96	78	77	81	77	72	72	82	94	106	99	96	95	91	90	90	92	91	94	90	92	94	97	94	92	85	86	83	81	93	101	110	106	92	97	88	86	85	81	81	86	92	88	85	86
738	M	96	99	72	75	77	94	94	93	95	92	81	94	82	91	87	93	97	98	97	111	97	93	90	89	77	79	91	95	98	88	84	86	87	99	103	93	91	94	95	104	98	95	94	107	96	94	88	97
739	F	101	112	115	77	86	84	82	81	88	103	100	102	96	96	95	85	82	81	84	85	92	85	99	89	83	82	85	82	81	78	75	75	77	88	83	86	76	79	89	82	74	72	75	88	84	86
740	M	83	78	71	59	75	72	68	67	76	91	96	88	83	80	81	83	92	92	92	74	73	71	67	66	69	74	73	71	74	83	80	75	78	71	68	70	72	75	75	76	79	83	88	84	90	95	91	75
741	M	107	93	75	73	63	61	63	70	78	75	69	71	62	63	64	65	69	72	71	72	73	68	72	72	72	73	77	74	77	78	78	79	84	82	81	92	96	86	82	75	65	72	76	80
742	M	100	99	100	90	81	100	66	70	75	79	67	82	86	80	72	69	78	74	72	68	70	72	78	81	90	90	76	88	81	86	91	93	90	88	98	98	87	90	80	79	71	86	78	81	82	92	94	99
743	M	96	97	76	85	64	67	63	62	61	63	74	110	113	105	114	103	103	103	97	95	100	102	105	93	89	115	123	125	97	96	110	102	106	105	104
744	M	115	82	76	80	87	141	146	121	103	103	108	110	118	112	92	87	104	104	115	127	137	135	145	143	136	127	125	120	109	105	105	105	106	107	105	111	112	114	116	104	110	91	91	86	151	172	165	113
745	F	138	147	135	147	119	111	76	97	91	119	127	114	92	93	96	96	95	108	114	110	109	108	139	121	116	108	100	98	108	100	101	102	101
746	M	132	129	81	64	63	73	99	98	88	81	79	72	81	83	84	79	78	88	82	92	83	83	85	91	109	94	89	111	102	107	92	87	86	87	89	93	98	82	83	90	95	119	129
747	F	112	109	98	80	72	74	78	88	89	81	76	76	79	95	96	104	95	92	87	84	77	80	90	94	90	90	86	90	88	83	93	98	77	69	71	77	109	107	107	83	97	85	90	82	90	87	90	91
748	M	114	106	98	86	85	80	78	76	74	74	70	66	76	89	83	81	85	82	86	80	85	83	80	82	82	80	81	83	82	76	77	80	84	87	92	88	86	86	90	84	83	83	82	82	84	83	81	81
749	M	120	103	89	92	95	96	109	115	102	92	94	84	97	100	99	98	94	93	90	111	101	100	93	106	98	114	100	116	94	104	95	91	95	94	92	93	93	91	96	119	115	107	91	85	89	95	86	89
750	F	104	84	80	81	86	70	75	95	80	79	79	80	73	74	71	70	73	81	85	90	92	103	100	95	88	79	91	101	99	97	94	86	87	87	89	87	77	83	89	94	99
751	M	102	112	111	84	86	76	61	58	100	113	97	96	85	83	90	85	88	82	82	70	53	61	77	85	107	110	99	113	115	115	91	102	115	111	106	104	91	101	114	107	92
752	M	102	81	78	73	74	72	85	108	101	92	88	87	81	81	79	75	72	74	83	83	81	82	80	82	81	80	79	78	80	82	80	83	87	82	94	91	102	93	105	92	85	85	91	81	82	96	95	105
753	F	105	91	87	94	68.3333	67.3333	72.6667	94	83.6667	73.6667	69	67	72.3333	74	86	93.3333	102	92	90	93	86	84	82	81	80	78	89	86	103	98	90	84	103	102	93	90	89	91	87	86	85	83	82	79	77	79	85	84
754	M	113	86	97	79	74	78	65	73	89	92	82	73	69	66	63	66	65	64	63	71	75	77	72	78	85	79	75	74	81	77	76	81	82	87	93	96
755	M	102	97	94	95	98	88	82	81	83	75	73	97	97	96	92	87	85	87	88	75	77	80	91	84	89	92	98	95	100	105
756	M	124	119	82	83	75	70	72	70	71	103	105	112	106	99	101	105	100	92	93	96	97	96	90	102	117	113	103	93	88	90	96	88	87	87	82	76	80	80	136	129	116	100	89	81	70	71	86	86
757	M	92	107	105	112	80	64	62	69	109	103	96	80	70	67	88	81	79	87	77	81	75	74	81	79	76	79	88	94	82	76	81	103	103	96	91	91	93	92	94	79	68	88	85	87	90	91	89	93
758	M	93	96	88	64	65	79	100	96	104	100	91	94	95	95	101	101	103	100	96	98	97	99	99	107	92	86	81	85	77	75	76	89	110	115	114	91	84	81	84	84	81	78	68	75	76
759	M	107	110	118	86	94	89	91	91	99	109	108	103	98	96	95	95	94	101	104	101	96	95	95	95	95	95	96	97	99	102	104	91	92	97	103
760	F	127	152	98	83	87	83	107	90	85	84	89	87	86	74	72	69	71	75	78	84	82	82	83	84	85	93	89	87	81	79	79	74	87	81	66	83	78	117	98	98	93	89	91	131	97	76	87	90
761	F	104	89	87	91	75	67	65	64	64	65	68	76	67	68	68	74	96	92	86	80	97	88	81	77	75	77	76	72	76	77	75	75	73	77	79	79	80	78	80	80	82	79	73	74	81	97	95	90
762	F	128	130	125	82	75	70	73	72	94	98	97	82	79	82	76	68	94	85	83	84	91	87	90	90	94	98	103	104	101
763	M	102	106	87	86	76	72	76	69	71	69	92	90	91	102	99	110	115	106	105	109	108	109	104	101	99	98	98	93	88	91	102	105	101	112	101	94	94	92	89	85	85	85	106	97	83	84	86	88
764	M	108	72	73	78	72	72	76	116	104	104	96	106	102	108	115	108	110	111	95	97	110	113	111	109	94	118	114	99	87	87	93	118	112	104	112	118	101	107
765	M	104	109	86	90	68	71	81	67	76	81	102	89	83	76	73	81	83	91	93	99	108	88	75	81	86	89	91	111	94	83	75	83	80	77	76	83	85	91	92	91
766	M	103	76	72	80	84	83	97	101	96	87	85	77	72	81	80	85	88	86	100	94	90	85	110	103	99	94.3333	98.3333	105.333	111	107.667	84.3333	91.6667	86	84.6667	98.3333	112.333	108	115
767	F	102	85	92	75	81	72	68	97	96	88	86	83	82	80	81	80	84	84	88	88	91	91	89	87	81	81	85	104	100	92	89	95	82	81	90	94	97	103
768	M	100	98	101	82	72	59	74	79	78	91	86	83	95	85	88	92	103	100	99	99	97	97	96	94	92	96	99	96	89	92	87	100	116	118	118	115	105	108	105	99	89	90	90	92	98	93	95	101
769	F	101	104	96	91	73	69	81	79	84	109	100	90	80	83	87	90	87	90	77	81	76	84	84	80	97	98	80	75	86	88	87	83	83	90	97	82	74	86	97	96	97	98	87	87	67	68	78	89
770	M	131	136	135	132	111	104	93	100	102	100	112	106	100	91	110	111	89	90	77	80	83	91	99	100	111	92	92	93	111	119	93	87	82	81	83	94	103	112	122
771	F	116	72	60	70	65	77	84	87	92	93	92	86	95	95	94	100	90	87	90	91	93	101	92	94	90	89	90	104	107	109	106	98	98	102	100	98	115	120	116	112	103	89	88	92	99	101	107
772	F	114	99	97	114	111	110	101	87	58	70	62	65	68	80	94	86	96	74	70	95	115	109	86	88	80	83	79	90	109	113	94	70	75	75	79	78	76	77	113	99	103	79	75	71	86	77	87	84
773	M	100	59	52	66	62	61	62	62	62	83	79	68	65	70	65	69	69	67	70	66	69	69	66	70	71	68	72	71	75	72	66	69	88	80	69	69	71	74	76	77	77	83	85	104	110	104
774	M	94	98	93	87	67	60	63	67	101	105	114	95	76	93	84	88	82	84	82	79	79	81	84	87	74	67	67	92	79	82	80	81	78	87	63	80	82	89	102
775	M	106	109.333	83.6667	79.3333	77.6667	70	69	81	85.3333	74.6667	75	79	79	78	81	81	77	78	75	79	77	75	74	75	74	74	75	82	78	75	74	73	76	96	93	85	80	68	76	82	85	84	81
776	F	124	110	102	79	81	61	79	84	87	77	72	69	74	67	69	69	71	71	64	64	69	65	67	64	68	66	62	62	64	56	81	86	88	92	95	95
777	F	114	97	91	99	76	67	72	72	83	95	91	82	76	74	82	76	76	92	87	86	94	93	98	96	94	102	104	96	84	82	71	86	71	76	85	74	71	71	80	88	87	90	97	87	82	88	87	83
778	M	96	89	97	82	81	72	76	95	97	78	95	96	85	85	71	79	102	96	99	95	111	99	90	97	96	95	102	101	111	99	90	89	90	93	90	90	100	96	96	95	113	100	104	88	95	107	89	68
779	F	96.6667	80.3333	70.3333	68	66.3333	70.3333	87	74	65.6667	67.6667	78.3333	90	102.333	77	82.3333	80	94.3333	92.6667	90	84.6667	86	83	79	90.6667	99.6667	89.3333	110.667	85.6667	77	76	76.3333	76.3333	76.6667	76	76.3333	99	101	110	111.333	102	105	101	99.6667	96.3333	94.3333	94.6667
780	M	97	94	89	78	76	74	86	116	113	103	90	82	80	106	119	113	114	109	97	103	98	96	104	98	94	90	94	109	113	114	93	91	90	93	93	105	105	117	113
781	F	89	91	84	78	91	72	69	66	79	76	62	67	71	92	100	100	96	98	84	78	78	95	78	81	75	69	69	67	68	71	94	95	94	97	100	103	98	96	93	76	63	61.6667	66.6667	66.6667	83.6667	69	67.3333	66.6667
782	M	104	101	84	95	84	83	79	85	98	110	115	102	93	90	81	86	80	88	86	87	89	91	90	105	127	118	101	104	100	87	89	87	85	90	89	89	87	96	80	91	85	75	94	101	105	85	95	88
783	M	78	87	72	71	76	79	83	76	75	87	83	83	76	78	78	81	78	76	76	72	71	74	73	72	74	75	72	77	75	76	76	80	91	86	81	76	74	76	78	77	78	78	82	81	77	80	84	82
784	M	118	117	123	122	118	114	97	88	73	75	95	99	88	78	69	72	86	79	89	76	69	73	80	98	78	63	82	80	84	91	91	71	76	79	82	83	81	89	92	108	109	92	85	88	99	97	91	95
785	F	104	101	76	83	86	88	98	93	91	97	98	111	100	113	109	109	109	104	102	102	102	99	98	98	95	96	92	88	77	78	78	79	82	81	83	85	86	86	89	89	94	91	95	105	97	93	88	86
786	M	98	102	72	54	78	71	63	64	87	82	67	66	65	68	73	74	81	85	85	87	85	83	82	83	82	82	78	78	80	79	77	75	72	75	75	74	79	75	72	73	98	108	99	90	76	67	72	81
787	F	90.6667	80	63.6667	63.6667	66.6667	63	71	72.6667	70.3333	79	85.3333	85	86.6667	87	88	88	89	87	88	85	88	88	89	90	93	90	92	95	86	90	88	83	94	96	95	96	93	92	78	83	92	97	100	103	104	104	117	98
788	M	115	106	103	64	79	75	62	66	64	64	89	87	91	84	78	63	65	70	74	77	78	90	90	96	118	105	101	98	101	106	103	105	101	116	110	106	101	102	98	91	81	78	91	92	93	91	90	88
789	M	103	110	72	78	67	65	62	74	65	59	55	62	62	74	114	113	97	90	85	84	87	82	95	84	80	77	84	82	81	78	83	83	93	91	101	98	95	97	101	102	114	117	107	89	82	87	90	93
790	M	85	109	67	78	76	74	73	71	73	100	108	104	92	93	107	107	99	93	88	85	85	83	86	88	84	85	86	84	85	86	84	86	85	84	85	86	84	87	85	93	99	99	94	90	88	87	94	83
791	M	99	94	63	70	74	75	67	87	126	121	109	97	90	87	86	85	80	76	77	79	79	76	78	76	79	78	80	77	75	75	75	85	84	83	85	87	87	88	91	79	88	82	80	82	75	62	102	116
792	F	124	95	93	90	85	82	82	82	88	103	98	97	90	88	86	93	93	94	87	91	83	89	84	79	82	87	86	87	91	92	92	95	102	89	87	87	103	103	97	85	85	93	87	87	87	92
793	M	130	110	72	84	83	86	86	87	74	69	81	120	112	113	98	96	99	99	98	95	93	104	93	87	89	91	96	96	93	88	81	80	78	78	81	77	78	94	92	87	91	102	82	82	104	110	91	83
794	M	98.6667	84	111.333	80	81.3333	80.6667	76	73	76.6667	94.6667	98.6667	96.6667	94.6667	90	87	85.3333	87.6667	89.3333	81	82.3333	78.3333	84.3333	84.6667	90	89	97	101.333	86.3333	80.3333	85	85.6667	80.3333	82	79	79.3333	81	83	85.6667	86	87.6667	88.6667	87.3333	90.3333	93.3333	94.3333	86.3333	81	73
795	M	104	102	77	75	67	63	75	81	84	83	79	78	77	73	72	72	71	75	74	68	72	71	73	71	72	70	72	71	74	73	70	69	68	73	77	85	74	61	63	69	73	71	74	79	80
796	M	85	81	68	61	63	72	75	96	90	80	82	83	80	76	78	76	77	80	79	80	80	80	82	80	79	80	76	79	79	79	79	84	83	80	82	84	87	87	85	67	67	68	71
797	F	94	98	69.3333	59	59	59	83.6667	86.3333	79.6667	84.3333	68.3333	73	67.3333	66.3333	65	63.3333	62	61	62	59	62	83	86	69	62	75	74	79	74	78	72	79	93	87	77	73	73	76	80
798	M	110	53	79	65	63	75	65	63	71	56	58	101	109	100	85	81	80	78	75	73	74	72	77	70	66	70	91	79	76	69	74	67	59	63	76	76
799	M	111	113	109	111	99	78	65	65	62	60	66	96	90	86	89	83	85	78	82	78	79	78	79	85	87	72	80	82	82	81	80	79	79	77	80	80	62	72	70	73	103	101	91	88	85	86	89	81
800	M	104	101	105	81	79	81	111	117	112	102	96	93	85	77	92	93	95	95	96	91	111	100	105	108	133	122	132	104	98	101	101	103	105	107	106	95	91	91	99	98	99	95	98	97	95	95	96	99
801	F	93	70	68	66	89	99	90	85	89	81	79	83	76	76	74	74	78	70	93	93	77	76	80	79	84	77	77	94	84	82	87
802	M	94	95	66	71	60	73	72	80	86	87	97	96	94	87	93	87	98	87	89	86	89	80	88	91	86	87	88	85	81	82	84	83	76	76	73	75	71	76	84	88	95	83	82	84	85	89	86
803	F	110	118	76	76	79	84	87	85	90	90	83	81	79	80	82	87	91	91	94	97	103	97	95	92	100	110	115	109	96	99	101	98	98
804	F	89	81	76	73	75	74	78	90	89	80	80	77	68	79	89	79	67	70	70	67	67	86	87	76	71	77	77	94	81	88	80	81	84	85	113	100	87	83	80	79	78	82	77
805	M	93	96	79	58	59	97	79	85	102	89	90	82	96	80	74	73	77	77	76	71	68	91	80	95	74	77	89	95	81	77	105	81	91	86	87	94	96	94	90	98	96
806	F	98	69	72	76	76	99	95	97	90	79	76	77	90	89	87	81	79	79	78	79	81	81	87	92	95	90	87	87	90	90	95	91	90	86	92	87	82	83	82	87	89	82	88	89	87	107	97	93
807	M	73	70	49	66	58	64	75	60	56	55	62	63	67	70	78	76	70	59	64	62	79	69	66	73	76	70	70	72	76	71	67	75	72	82	70	86	70	71	73	75	77	72	70	74	75	78	74	71
808	M	101	92	96.3333	65.3333	69	69.3333	73	87.6667	96	103.667	77.6667	71.6667	84.6667	79.6667	81	87.6667	83.6667	74	82	73.3333	88	83.3333	73.3333	72.6667	83.6667	79.3333	74	77	73.3333	73.6667	71	69.6667	75	76	78.6667	75.6667	70	70.6667	72	73.6667	69.3333	68.3333	69	70.3333	68	70	68.3333	68.6667
809	M	88	90	86	84	64	71	65	66	64	75	105	94	91	82	79	79	77	77	73	80	80	79	79	77	71	75	74	76	75	77	78	77	79	81	79	87	77	81	88	99	86	84	85	77	79	94	90	86
810	M	104	107	104	88	76	75	70	70	77	90	81	84	72	82	83	78	81	87	88	84	98	97	89	87	87	84	87	83	78	80	82	82	81	80	85	86	80	77	77	79	76	75	94	101	102	83	85	81
811	M	81	79	80	80	80	80	80	70	65	65	65	90	110	90	92	90	95	99	80	82	83	82	92	90	78	79	70	65	70	75	75	80	78	76	94	107	107	111	109	101
812	F	100	45	85	86	76	66	62	66	80	78	78	84	80	80	90	82	85	86	87	90	115	80	81	81	82	85	78	90	115	100	112	98	988	98	111	110	122	107
813	F	110	112	113	162	89	90	91	92	92	90	91	87	89	121	80	70	85	80	100	110	110	100	100	90	90	110	110	100	80	90	105	100	90	100	120	110	115	90	110	113	115	120	115	120	118	120	118	117
814	M	96.3333	103.667	101	94.3333	89	104	90	71.6667	73.3333	71	73.6667	67.6667	70.3333	67.3333	67.6667	66.3333	70.6667	72	79.6667	68	79.6667	92.3333	91.3333	90.3333	82.3333	97	91	85	74.3333	41.3333	77.6667	77.3333	86	79.3333	77.6667	79.6667	72.3333	68.3333	70	79	81.6667	82	88.3333	84	80.6667	76.6667	64.3333	77.6667
815	M	106	102	117.667	76	100	82.6667	79.3333	67.6667	75	71.3333	64.6667	70.3333	81.3333	59.6667	65	79	72	70.6667	78	71.6667	74	68	116.333	121.333	98.3333	104.333	104.333	84	84	92	97.3333	105.667	107.667	94	86	100.667	97.6667	107.667	84.6667	92.3333	94.6667	113	111.667	107	109.667	105.667	103.333	105.333
816	M	104.333	84.6667	77.3333	72	70	65.3333	66	70.6667	70.3333	67.6667	70.6667	69	78	62.6667	69.6667	85	91.6667	85.3333	88	86.3333	74.6667	85	95.6667	81	83.6667	80.3333	82.6667	77.6667	83	79.6667	79	80.6667	90.6667	85	80	78.6667	68.3333	70.6667	86.3333	90.6667	85.6667	82.6667	76.3333	85.3333	85.6667	84.3333	88.3333	78.3333
817	F	116.333	119.333	122	123.333	115	89.6667	79.6667	78.3333	77.3333	77.6667	66.3333	70	70	74.6667	74	70.6667	67.6667	67.6667	78.3333	78	65.6667	87.3333	95.3333	91	95.6667	95	92.6667	95.6667	96.3333	89.6667	90.3333	83.6667	81.6667	77.3333	71.6667	74.3333	71.3333	74.3333	71.6667	73	70.3333	82.6667	80.6667	75	84.6667	74.6667	76	69.6667
[truncated: 104 more rows]
[truncated: 74 more columns]

## Sheet: PO-OP complication
	units	>38 ℃	days	days	days
	Gender	Fever	PO-op hospital stay	Food intolerance	Paralytic ileus	Respiratory infection	Incision infection	Reoperation	The times of VAS>4	ICU
1	M	no	7	0.25	0.25	no	no	no	1	no
2	M	yes	9	1	0.5	yes	no	no	0	no
3	F	no	4	1	0.5	yes	no	no	1	no
[truncated: 918 more rows]
